# Supplementary material for: Discriminant canonical tool for inferring the effect of αS1, αS2, β, and κ casein haplotypes and haplogroups on zoometric/linear appraisal breeding values in Murciano-Granadina goats
Source: Front Vet Sci. 2023 Jul 7;10:1138528. doi: 10.3389/fvets.2023.1138528 (PMC10360128; doi:10.3389/fvets.2023.1138528)
Supplement: Supplementary file 2 [file Table_2.XLSX]

## Sheet: Information
Article title	Discriminant Canonical Tool to Infer the Role of αS1, αS2, β and κ Casein Haplotypes and Haplogroups on Zoometrics/Linear Appraisal Breeding Values in Murciano-Granadina Goats
Journal name	Journal of Dairy Science
Authors' name	J. Fernández Álvarez, F. J. Navas-González*, J. M. León Jurado, A. González Ariza*, M.A. Martínez Martínez, C. Iglesias Pastrana, M. G. Pizarro Inostroza and J. V. Delgado Bermejo
Corresponding author's affiliation	Department of Genetics, Faculty of Veterinary Sciences, University of Córdoba, Spain.
Corresponding author's email	franciscoj.navas@juntadeandalucia.es (F.J.N.-G.) and aga07@dipucordoba.es (A.G.A.)
Table S2: Oligonucleotide sequences, single-nucleotide polymorphism (SNP) identity and genotyping conditions and pairwise linkage disequilibrium (D' and r2).

## Sheet: Oligonucleotides
Gen	Region	Primer forward and reverse – 5’-3’
CSN1S1	Promoter	CAATTAAGAATTGGAGGGATAGGA/ GGAAAATACCAATACTTGAAATCACA
CSN1S1	Promoter	CTGGGAAAGACAAAAGTCGAG / GGGACAAAACAGGGTCTTCA
CSN1S1	Exon 4	ATTCCTCCTTTGGCATTTGA/ TGGGTTGCCTAGCAAATCTT
CSN1S1	Exon 10	CCCAGGAATTTGTGGCTAAA/ CCTGATGCATTGGTCTTTGA
CSN1S1	Exon 12	GGGATGCCATGATAGATGGT/ ATGGGATCCCTGATTCCTTC
CSN1S1	3’-UTRH	CTCTTTCTTCTTGAGTTCTC/ TTGATATGATGGCACTTACAGGA
CSN2	Promoter	GAGGCCAAACTTGAGCTGTC/ TCCAAAATAAAGATGAGTAGCAGA
CSN2	Promoter	GAGGCTTACCTGGACAGTGG/ TGCAAGCCAAATCAAACAGT
CSN2	Exon 7	AACTGGATTATGGACTCAAAGATT/ CAAACATCAGAAGTTAAACAGCACA
CSN2	3’-UTRH	GCGACTGGAAATATGGCAAC/ TGCCTAAGGGTTAATTTATTGAAA
CSN3	Promoter	ATCCTGGCAGTCCTACATCG/ TCAGCTCTTGCTTGGCAGTA
CSN3	Promoter	CAGCTCAACCAGAGCAACAA/ TGCTTTTGCTTACATTTCTCCA
CSN3	Exon 4	TCCCAATGTTGTACTTTCTTAACATC/GCGTTGTCCTCTTTGATGTCTCCTTAG
CSN1S2	Promoter	CCAAATTGTCTTCTACTTGACAGC / TTCCCTTCAGGGTTTCTTCC
CSN1S2	Promoter	CCAAATTGTCTTCTACTTGACAGC/ AACACTATTTATACCTTGTTCCTCCA
CSN1S2	Exon 16	TTTTTCCATAAGGAATCAACAAAA/ AAAATTAAAAATAAAAGGGAGAACTCA
CSN1S2	Exon 3	TTTGCTTTTGTTTGTAGAAGATGG/ TTTCGTTGTGGTTGCACTTC
CSN1S2	Exon 11	TGGAGTAAATATTGGTAATTTTCTTTC / CTTGTCTCGTTGGGACATTTT
CSN1S2	3’-UTRH	TGGAAAATCTATCTTCTACAGTTTCA/ TGCACTTGACATTTTATTTCCAA

## Sheet: SNP Identity and Conditions
SNPs #	6th Chromosome location	NCBI_rs#	Protein-coding gene transcript effect predictions	Local SNP ID	Gen	Position	Alleles	Allelic frequency	Configsequences
1	86088523	rs660278987	Intergenic variant	CSN1S2_EX15_104_A/C	CSN1S2	Exon 15	A/C	0.38	AAAGTATTCACTAAGGTAAGTAATTTCCTATCAAACAAAATTAATTCATGCTATCCTATAATATTTGCTTTGCATTTATTG[M]AGTTTATTTTTATTATTAACAGAAAACTAA
2	86088596	rs268293098	Intergenic variant	CSN1S2_EX15_177_T/C	CSN1S2	Exon 15	T/C	0.38	AACTAAACTGACTGAAGAAGAAAAGAATCGCCTAAATTTTCTGGTAAA[Y]TTTTATACAAACATGTGAGCACACTCAGACTCAGCTTGGACACCACTGAACCA
3	86088687	rs155505547	Intergenic variant	CSN1S2_EX15_268_G/C	CSN1S2	Exon 15	G/C	0.41	ACTCAGACTCAGCTTGGACACCACTGAACCACAATCCTCTCAACAACAACAAAGCAAAACAAAAAACT[S]ACATTTTTTTAAACAAATTCTAATTTCTRTAAGTCTTCCTTATACTTTA
4	86088716	rs654867803	Intergenic variant	CSN1S2_EX15_297_G/A	CSN1S2	Exon 15	G/A	0.38	CAACAACAAAGCAAAACAAAAAACTSACATTTTTTTAAACAAATTCTAATTTCT[R]TAAGTCTTCCTTATACTTTATGAAAACTATTGCAAMAACCTTCTCCCATTGTACCAGTTGTACT
5	86088978	rs650859238	Intergenic variant	CSN1S2_EX15_559_C/T	CSN1S2	Exon 15	C/T	0.38	AATGGTTCAAAATAGAACACAGAGGAGAGGGATATTTAATTACAGAATAGGTGACAAGCAATATA[Y]TATCATTTACTTCTATAAGATAAATGACACTCAGAGATTAACAGTTGGCTC
6	86089078	rs666578482	Intergenic variant	CSN1S2_EX15_659_A/G	CSN1S2	Exon 15	A/G	0.38	TTGGCTCAGTGTCGCAGATTCTACTGAGTCAAATCACACATTCTATATGACTCTA[R]GGACTAAAGTATTTCCAYAAGATATGGAAAAGAAGCTGCAATCTAAGAATAACCAAAGAA
7	86089096	rs155505548	Intergenic variant	CSN1S2_EX15_677_ C/T	CSN1S2	Exon 15	C/T	0.33	CAGTGTCGCAGATTCTACTGAGTCAAATCACACATTCTATATGACTCTARGGACTAAAGTATTTCCA[Y]AAGATATGGAAAAGAAGCTGCAATCTAAGACACTGTTAATAAATTATCCT
8	86089260	rs649653184	Intergenic variant	CSN1S2_EX15_841_A/G	CSN1S2	Exon 15	A/G	0.12	ACATTAGAGTTTGAAATAACCAAAGAATATTTTTAAACCTACCATTTATTTTATAAAAGTAA[R]CATAATTTTATATGAATAAACTTTACTTTGCTTAAGTCTGTTTGGTATCATTTAGC
9	86075865	rs155505524	Intergenic variant	CSN1S2_PRO2_251_T/C	CSN1S2	Promoter	T/C	0.5	TTTCTAATTATTTTAATATTGGCTTTCCTGGTGGCTCATCTGGTAAAGAATCTG[Y]CTGCAATGTGGAAGACCTGGATTTGATCCCTGGGTTGGGAAGAAACCCTGAAGGGAAAGGCTA
10	86075961	rs650628705	Intergenic variant	CSN1S2_PRO2_347_G/A	CSN1S2	Promoter	G/A	0.5	GGGAAGAAACCCTGAAGGGAAAGGCTACCCATTCCAGAATTCTGGCCTGGAGAATTCAT[R]AACTGTAYAGTCCATGGAGTCACAAAGAGTCGGACACAACTGAGTGACTTTAA
11	86076276	*	Intergenic variant	CSN1S2_PRO2_662_C/T	CSN1S2	Promoter	C/T	0.5	ATAAGCAGTGAATCATTTTCACCAGGGACTTCCCTGGTTGCTCAGACGGTAAAGCATCTGTCTAAAATGCAGGAGAC[Y]TGGGTTCGATCCCTGGGTCGGGAAGATTACCTGGAGA
12	86075223	rs661930533	Intergenic variant	CSN1S2_PRO_437_A/G	CSN1S2	Promoter	A/G	0.38	GAAAGCAGAGATTTTTTCATTTGTTTATGGCTTTCTCCTAGATCCTTAGAAAATYCCTGGCGTGTGCT[R]AAGAATTACTCACAGAATAAAGAAAAAAATCTTCACTACATTTGCAACTT
13	86075209	rs668059877	Intergenic variant	CSN1S2_PRO_451_C/T	CSN1S2	Promoter	C/T	0.47	GAAAGCAGAGATTTTTTCATTTGTTTATGGCTTTCTCCTAGATCCTTAGAAAAT[Y]CCTGGCGTGTGCTRAAGAATTACTCACAGAATAAAGAAAAAAATCTTCACTACATTTGCAACTT
14	86075442	rs650634012	Intergenic variant	CSN1S2_PRO_670_G/T	CSN1S2	Promoter	G/T	0.47	GGAACAGATTGGCATTTACAAGGTAAATAATGTGATAGAAAGGCATTTCCAGTCAGAATGA[K]CATGGACAYATCATGGTGCCCTGGAAAGAYTGTGAATGAGGAATATGACATGTT
15	86075451	rs155505526	Intergenic variant	CSN1S2_PRO_679_T/C	CSN1S2	Promoter	T/C	0.47	ATTGGCATTTACAAGGTAAATAATGTGATAGAAAGGCATTTCCAGTCAGAATGAKCATGGACA[Y]ATCATGGTGCCCTGGAAAGAYTGTGAATGAGGAATATGACATGTTAAGAAAT
16	86093348	rs155505526	Intergenic variant	CSN1S2_UTRH3_109_TC	CSN1S2	UTRH3	T/C	0.38	TTCTACAGTTTCAGATCTACCACTTTACTTCATACAACCAGCATGTTTGGGGTGG[Y]GCATCAATAAGACAAATCGCAGAGTATTTSCTGAATTATTTATACTCTCCTGGTTAGTTTATA
17	86093378	rs650634012	Intergenic variant	CSN1S2_UTRH3_139_GC	CSN1S2	UTRH3	G/C	0.38	CTTTACTTCATACAACCAGCATGTTTGGGGTGGYGCATCAATAAGACAAATCGCAGAGTATTT[S]CTGAATTATTTATACTCTCCTGGTTAGTTTATATTGAATATACTGGGTTTATA
18	86006481	rs155505526	Intergenic variant	CSN1S2_UTRH3_216_CT	CSN1S2	UTRH3	C/T	*	ATGCTTTTTCATCTTAATTTGAATTTGAGTCATAAACCATATACTTTCAAAATGTTAATTCAA[Y]ATTAGCATAAAAGTTCAATTTTAACTTGGAAATATCATGAACATATCAAATTATG
19	85982583	rs155505526	Intergenic variant	CSN1S1_EX4_151_A/G	CSN1S1	Exon 4	A/G	0.5	AAATAAATGGAGAATTTGTGTTCAAATGGAAAAACATTCTCCTTTTTTGACTGTGTTTTTCACTTTT[R]CAATTCACAATTTAATTCCTACAGGAAGTCCCCAATGAAAATTTACTGAGG
20	85982740	rs155505528	Intergenic variant	CSN1S1_EX4_308_A/G	CSN1S1	Exon 4	A/G	0.38	GCAATGACAAATGTATTTTTCTGGAAAAATCAACTTAATTTTTATTTATAAATATTTTTTCACTTGGTCAA[R]TTTTTTCTTCATTTACTCACCCAAGCAACCATAAATAATATTGAAATT
21	85977758	rs155505529	Intergenic variant	CSN1S1_PRO2_138_C/T	CSN1S1	Promoter	C/T	0.21	TGTAATGAGAATTCTCCTACCAATGCAGGAGACCTGAGTTTGATCCCTGGATAGGGAAAATACC[Y]TGCAGAAGGAAATGGCAACCCACTCCAATATTATTATTTGGGAAATCCCATG
22	85977912	rs638279061	Intergenic variant	CSN1S1_PRO2_292_C/T	CSN1S1	Promoter	C/T	0.38	AACTTAGTGACTAAACAACAACAATTTACACCGGAATGAATGAACTAGT[Y]ACCRCAACTAGTACACCCAAAATAAACAAAAATTAGCTTGGTGGTATAATTAAAATGCCACCAAAG
23	85977912	rs656406385	Intergenic variant	CSN1S1_PRO2_296_A/G	CSN1S1	Promoter	A/G	0.38	ACTTAGTGACTAAACAACAACAATTTACACCGGAATGAATGAACTAGTYACC[R]CAACTAGTACACCCAAAATAAACAAAAATTAGCTTGGTGGTATAATTAAAATGCCACCAAAGTT
24	85978133	rs655356625	Intergenic variant	CSN1S1_PRO2_513_G/A	CSN1S1	Promoter	G/A	0.38	AATATTATGGATTAACTCAGTTTTAAGAGGTGAAATAAATAATGAATTCTTCTCATGGTCTTGTAC[R]TTAATAAAAATTGAAAATTTTTGAAGACCCTGTTTTGTCCCAAGGATTTCCT
25	85978197	rs644718130	Intergenic variant	CSN1S1_PRO2_577_G/A	CSN1S1	Promoter	G/A	0.38	AATAAAAATTGAAAATTTTTGAAGACCCTGTTTTGTCCCAAGGATTTCCTTTACAGGTATT[R]AATTTTTCAAAAGTTACAAAGGAAATTTTATTGATATAAATGCATGTTCTCATAATA
26	85977292	rs668842198	Intergenic variant	CSN1S1_PRO_129_A/G	CSN1S1	Promoter	A/G	0.25	AACAGACAGTAAGGAAGATAATATCTAAAGAAAACTTCAATATGGGAAATTATAGTCTTTTCT[R]TCTTCAAAGTGGAGAGCCTGAACAGTTTTGAAATTTCTTTTAATACAAAATAAT
27	85977582	rs636944989	Intergenic variant	CSN1S1_PRO_419_T/G	CSN1S1	Promoter	T/G	*	GTACAATGTACAATGCCAGTTAATTCTAGGAGTACAATTAAGAATTGGAGGGATAGGAATT[K]TTTTCTTTTASTTGTTTACTTTAARAGATGGAAAATCAGAGTTATGGTTTATT
28	85977593	rs639868773	Upstream gene variant	CSN1S1_PRO_430_C/G	CSN1S1	Promoter	C/G	0.5	AATGCCAGTTAATTCTAGGAGTACAATTAAGAATTGGAGGGATAGGAATTKTTTTCTTTTA[S]TTGTTTACTTTAARAGATGGAAAATCAGAGTTATGGTTTATTTTTTGCAATATTTAA
29	85977607	rs155505541	Upstream gene variant	CSN1S1_PRO_444_A/G	CSN1S1	Promoter	A/G	0.05	TAATTCTAGGAGTACAATTAAGAATTGGAGGGATAGGAATTKTTTTCTTTTASTTGTTTACTTTAA[R]AGATGGAAAATCAGAGTTATGGTTTATTTTTTGCAATATTTAAAAATTGTAA
30	85977758	rs155505540	Upstream gene variant	CSN1S1_PRO_595_C/T	CSN1S1	Promoter	C/T	0.21	TAAATAATCTGTAATGAGAATTCTCCTACCAATGCAGGAGACCTGAGTTTGATCCCTGGATAGGGAAAATACC[Y]TGCAGAAGGAAATGGCAACCCACTCCAATATTATTATTTG
31	85977912	rs644189353	Intergenic variant	CSN1S1_PRO_749_C/T	CSN1S1	Promoter	C/T	0.38	GGGTCACAAAGAACTGGACACAACTTAGTGACTAAACAACAACAATTTACACCGGAATGAATGAACTAGT[Y]ACCRCAACTAGTACACCCAAAATAAACAAAAATTAGCTTGGTGGT
32	85977912	rs663050755	Intergenic variant	CSN1S1_PRO_753_A/G	CSN1S1	Promoter	A/G	0.38	AACTTAGTGACTAAACAACAACAATTTACACCGGAATGAATGAACTAGTYACC[R]CAACTAGTACACCCAAAATAAACAAAAATTAGCTTGGTGGTATAATTAAAATGCCACCAAAG
33	86015830	*	Upstream gene variant	CSN2_PRO2_311_A/G	CSN2	Promoter	A/G	0.02	CCCATGAATGATAGTCCACCAGGCTCTACTGTCCATGAAATTTTCCAGTCAA[R]AATACTGGAGTGGATTGCATTTCCTACTCCATTTGATTAATTTAGTGACTTTTAAATTTCTTTTT
34	86015756	rs268293100	Intergenic variant	CSN2_PRO2_385_A/G	CSN2	Promoter	A/G	0.27	TACTGGAGTGGATTGCATTTCCTACTCCATTTGATTAATTTAGTGACTTTTAAATTTCTTTTTCCATATTC[R]GGAGCCTATTCTTCCTTTTTAGTCTATACTCTCTTCACTCTTCAGGTCTAAGG
35	86015338	rs638259886	Intergenic variant	CSN2_PRO2_803_A/G	CSN2	Promoter	A/G	0.5	GAAAAATAGGAAGAATTCATTTCCTAATCATGCAGATTTCTAGGAATTCAAATCCACT[R]TTGGTTTTATTTCAAACCACAAAATTAGCATGCCATTAAATACTATATATAAACAGCC
36	86016649	*	Upstream gene variant	CSN2_PRO304_C/T	CSN2	Promoter	C/T	0.2	TATGAGCAGTCTTAGAATGAATATTAGCTGAATAATCCAAATA[Y]ATAGTAGATGTTGATTTGGGTTTTCTAAGCAATCCAAGACTTGTATGACAGTAAGATGTATTACCATCCAACAC
37	86008016	rs155505539	Missense variant	CSN2_exon7_11801_C/T	CSN2	Exon 7	C/T	0.5	GTTTCCTCCTCAGTCCGTGCTGTCCCTTTCTNAGCCCAAAGTTCTGCCTGTTCCCCAGAAAG[Y]AGTGCCCCAGAGAGATATGCCCATCCAGGCCTTTCTGCTGTACCAGGAGCCTGTAC
38	86196315	rs155505557	Intron variant/Non coding transcript variant	CSN3_PRO1_107_T/G	CSN3	Promoter	T/G	*	TTAACATTTTTTTGTGGAGAAATGTAAGCAAAAGCAGATAGTCTTTCCTTAA[k]TAyCTAGGAAAATTATTTGGTTAGTGGTATTTTACCAAAATAyCCCCCATATTGGTGGCTTTAAGAT
39	86196316	rs155505557	Intron variant/Non coding transcript variant	CSN3_PRO1_150_T/C	CSN3	Promoter	T/C	*	TTAACATTTTTTTGTGGAGAAATGTAAGCAAAAGCAGATAGTCTTTCCTTAAkTA[y]CTAGGAAAATTATTTGGTTAGTGGTATTTTACCAAAATAyCCCCCATATTGGTGGCTTTAAGAT
40	86196527	rs155505559	Intron variant/Non coding transcript variant	CSN3_PRO1_319_C/T	CSN3	Promoter	C/T	0.39	CCTATATTATTGAAATTTACAAATCTAAGTGCAAATAATAAATGCTAAAGAAGA[Y]GTGAAGAAAGGGGAATCYTCCTACACTGTTGGTGGCAATGTAAACTGGTAGAGCCACTATGG
41	86196623	rs635706338	Intron variant/Non coding transcript variant	CSN3_PRO1_415_A/T	CSN3	Promoter	A/T	0.49	TTGGTGGCAATGTAAACTGGTAGAGCCACTATGGAGAACATTATGGAGACTCCTTCAAAAATTTTTT[W]AAAAATCTAAGTGCAACTTTGATTTATAAGAAATTAATCAACAAA
42	86196658	rs651457123	Intron variant/Non coding transcript variant	CSN3_PRO1_451INS	CSN3	Promoter	.-/AATC	*	ATTATGGAGACTCCTTCAAAAATTTTTTWAAAAATCTAAGTGCAACTTTGATTTATAAGAAATT[AATC/del]AATCAACAAACAGGTGTTTAAATGATGAATTTACTGATGAATA
43	86196737	rs644683886	Intron variant/Non coding transcript variant	CSN3_PRO1_533_G/A	CSN3	Promoter	G/A	0.34	ATGATGAATTTACTGATGAATAAAATGAAAATGGATCCCTACTTTATATTGATTAAT[R]TTTCATATTTGGATTTAACATTAATTATTCTTGGGCATATAAAAGATGGTCAGTTTT
44	86196912	rs155505560	Intron variant/Non coding transcript variant	CSN3_PRO1_708_G/T	CSN3	Promoter	G/T	0.4	TATGTAGAATTACTTCATACCCAGGTTCTTGAAATAATAAGAAACATTTGAAAT[K]TAAAAGTGCTCTGGCAATAATATCTTTAAATTCAAATAGGTGAAATTAGTTGATTAAA
45	86195968	rs155505553	Intron variant/Non coding transcript variant	CSN3_PRO1_598_C/T	CSN3	Promoter	C/T	0.12	AACTATCAATTGACCCAAAWGACCAAAGGAAAATGGTGTGATAAAACAGTTTAAACAGAATGGCTGGT[Y]TTACTGCAGCAGCTTGTGTTAGCAGTTTTGAAATTCTGCCATC
46	86195919	rs669162082	Intron variant/Non coding transcript variant	CSN3_PRO1_647_A/T	CSN3	Promoter	A/T	0.25	CTTTCATAATTTAGGGACTGACCAGACCTTAATCTTGCAACTATCAATTGACCCAAA[W]GACCAAAGGAAAATGGTGTGATAAAACAGTTTAAACAGAATGGCTGGTCTTACT
47	86196117	rs155505555	Intron variant/Non coding transcript variant	CSN3_PRO1_796_G/C	CSN3	Promoter	G/C	0.25	AATAGAAATTTTCAATTTACTCTGTACAATCTGAATAAACATTTTAGGATCATGACCATCACTCTGAA[S]CTTCCAAGACATGAAATACTTCTAAGAAAAAGAGGAA
48	86209208	*	Splice variant	CSN3_Exon4_328II_A/G	CSN3	Exon 4	A/G	*	TGGCCATTCCACCAAAGAAAGATCAGGATAAAACAGAAATCCCTGCCATCAATACCATTGCT[R]GTGCTGAGCCTACAGTACACAGTACACCTACCACCGAAGCAATAGTGAACACTG
*Non-referenced

## Sheet: Pairwise LD
L1	L2	D'	r2
SNP1	SNP2	0.971	0.399
SNP1	SNP3	0.939	0.367
SNP1	SNP4	1	0.965
SNP1	SNP5	0.983	0.966
SNP1	SNP6	1	0.965
SNP1	SNP7	1	0.011
SNP1	SNP8	0.647	0.014
SNP1	SNP10	0.675	0.441
SNP1	SNP12	0.955	0.586
SNP1	SNP13	0.759	0.458
SNP1	SNP14	0.934	0.583
SNP1	SNP15	0.915	0.586
SNP1	SNP16	0.194	0.014
SNP1	SNP17	0.262	0.046
SNP1	SNP19	0.26	0.042
SNP1	SNP20	0.212	0.032
SNP1	SNP21	0.135	0.007
SNP1	SNP22	0.262	0.049
SNP1	SNP23	0.159	0.016
SNP1	SNP24	0.289	0.002
SNP1	SNP25	0.15	0.008
SNP1	SNP26	0.631	0.109
SNP1	SNP28	0.276	0.051
SNP1	SNP29	0.254	0.045
SNP1	SNP31	1	0.025
SNP1	SNP32	0.22	0.02
SNP1	SNP33	0.677	0.199
SNP1	SNP34	0.05	0
SNP1	SNP35	0.116	0.007
SNP1	SNP36	0.152	0.007
SNP1	SNP37	0.104	0.005
SNP1	SNP38	0.427	0.039
SNP1	SNP39	0.154	0.015
SNP1	SNP40	0.055	0.001
SNP1	SNP41	0.068	0.002
SNP1	SNP42	0.03	0
SNP1	SNP43	0.044	0
SNP1	SNP44	1	0.966
SNP1	SNP45	0.961	0.734
SNP1	SNP46	0.547	0.05
SNP1	SNP47	0.42	0.111
SNP1	SNP48	0.164	0.016
SNP2	SNP3	0.971	0.93
SNP2	SNP4	0.969	0.374
SNP2	SNP5	0.942	0.371
SNP2	SNP6	0.912	0.354
SNP2	SNP7	1	0.036
SNP2	SNP8	0.881	0.084
SNP2	SNP10	0.909	0.357
SNP2	SNP12	0.917	0.531
SNP2	SNP13	0.881	0.409
SNP2	SNP14	0.875	0.473
SNP2	SNP15	0.914	0.501
SNP2	SNP16	0.036	0.001
SNP2	SNP17	0.003	0
SNP2	SNP19	0.002	0
SNP2	SNP20	0.046	0.001
SNP2	SNP21	0.008	0
SNP2	SNP22	0.032	0
SNP2	SNP23	0.082	0.004
SNP2	SNP24	1	0.009
SNP2	SNP25	0.015	0
SNP2	SNP26	0.438	0.022
SNP2	SNP28	0.032	0
SNP2	SNP29	0.034	0
SNP2	SNP31	0.265	0.006
SNP2	SNP32	0.101	0.01
SNP2	SNP33	0.597	0.064
SNP2	SNP34	0.374	0.021
SNP2	SNP35	0.323	0.091
SNP2	SNP36	0.466	0.145
SNP2	SNP37	0.267	0.061
SNP2	SNP38	0.414	0.108
SNP2	SNP39	0.178	0.021
SNP2	SNP40	0.409	0.108
SNP2	SNP41	0.532	0.052
SNP2	SNP42	0.542	0.063
SNP2	SNP43	0.501	0.049
SNP2	SNP44	0.97	0.38
SNP2	SNP45	0.954	0.478
SNP2	SNP46	0.493	0.017
SNP2	SNP47	0.27	0.019
SNP2	SNP48	0.132	0.012
SNP3	SNP4	1	0.395
SNP3	SNP5	0.939	0.363
SNP3	SNP6	0.875	0.321
SNP3	SNP7	0.661	0.016
SNP3	SNP8	0.62	0.04
SNP3	SNP10	0.935	0.365
SNP3	SNP12	0.894	0.507
SNP3	SNP13	0.848	0.37
SNP3	SNP14	0.867	0.459
SNP3	SNP15	0.933	0.515
SNP3	SNP16	0.028	0.001
SNP3	SNP17	0.031	0
SNP3	SNP19	0.013	0
SNP3	SNP20	0.163	0.006
SNP3	SNP21	0.05	0.002
SNP3	SNP22	0.076	0.001
SNP3	SNP23	0.028	0.001
SNP3	SNP24	1	0.009
SNP3	SNP25	0.014	0
SNP3	SNP26	0.224	0.006
SNP3	SNP28	0.039	0
SNP3	SNP29	0.089	0.002
SNP3	SNP31	0.372	0.011
SNP3	SNP32	0.111	0.012
SNP3	SNP33	0.443	0.037
SNP3	SNP34	0.361	0.019
SNP3	SNP35	0.356	0.108
SNP3	SNP36	0.444	0.134
SNP3	SNP37	0.325	0.089
SNP3	SNP38	0.446	0.14
SNP3	SNP39	0.266	0.046
SNP3	SNP40	0.467	0.144
SNP3	SNP41	0.438	0.035
SNP3	SNP42	0.385	0.031
SNP3	SNP43	0.483	0.046
SNP3	SNP44	1	0.397
SNP3	SNP45	0.976	0.499
SNP3	SNP46	0.299	0.007
SNP3	SNP47	0.182	0.009
SNP3	SNP48	0.217	0.031
SNP4	SNP5	1	0.965
SNP4	SNP6	1	0.947
SNP4	SNP7	1	0.011
SNP4	SNP8	1	0.033
SNP4	SNP10	0.702	0.46
SNP4	SNP12	0.954	0.573
SNP4	SNP13	0.751	0.438
SNP4	SNP14	0.955	0.593
SNP4	SNP15	0.956	0.625
SNP4	SNP16	0.22	0.018
SNP4	SNP17	0.279	0.055
SNP4	SNP19	0.29	0.054
SNP4	SNP20	0.183	0.024
SNP4	SNP21	0.119	0.006
SNP4	SNP22	0.218	0.035
SNP4	SNP23	0.151	0.014
SNP4	SNP24	0.309	0.003
SNP4	SNP25	0.206	0.015
SNP4	SNP26	0.525	0.08
SNP4	SNP28	0.251	0.044
SNP4	SNP29	0.222	0.036
SNP4	SNP31	1	0.024
SNP4	SNP32	0.273	0.03
SNP4	SNP33	0.671	0.197
SNP4	SNP34	0.001	0
SNP4	SNP35	0.085	0.003
SNP4	SNP36	0.108	0.003
SNP4	SNP37	0.118	0.006
SNP4	SNP38	0.432	0.038
SNP4	SNP39	0.191	0.022
SNP4	SNP40	0.106	0.003
SNP4	SNP41	0.051	0.001
SNP4	SNP42	0.083	0
SNP4	SNP43	0.042	0
SNP4	SNP44	1	1
SNP4	SNP45	1	0.765
SNP4	SNP46	0.445	0.035
SNP4	SNP47	0.416	0.111
SNP4	SNP48	0.185	0.02
SNP5	SNP6	0.982	0.931
SNP5	SNP7	1	0.011
SNP5	SNP8	0.67	0.016
SNP5	SNP10	0.677	0.442
SNP5	SNP12	0.932	0.56
SNP5	SNP13	0.74	0.436
SNP5	SNP14	0.935	0.584
SNP5	SNP15	0.915	0.587
SNP5	SNP16	0.192	0.014
SNP5	SNP17	0.272	0.051
SNP5	SNP19	0.273	0.047
SNP5	SNP20	0.191	0.026
SNP5	SNP21	0.137	0.008
SNP5	SNP22	0.239	0.041
SNP5	SNP23	0.154	0.015
SNP5	SNP24	0.295	0.002
SNP5	SNP25	0.161	0.009
SNP5	SNP26	0.58	0.093
SNP5	SNP28	0.261	0.046
SNP5	SNP29	0.241	0.041
SNP5	SNP31	1	0.025
SNP5	SNP32	0.23	0.022
SNP5	SNP33	0.681	0.202
SNP5	SNP34	0.039	0
SNP5	SNP35	0.089	0.004
SNP5	SNP36	0.124	0.004
SNP5	SNP37	0.134	0.009
SNP5	SNP38	0.433	0.039
SNP5	SNP39	0.16	0.016
SNP5	SNP40	0.057	0.001
SNP5	SNP41	0.072	0.002
SNP5	SNP42	0.011	0
SNP5	SNP43	0.072	0
SNP5	SNP44	1	0.966
SNP5	SNP45	0.981	0.765
SNP5	SNP46	0.55	0.051
SNP5	SNP47	0.428	0.115
SNP5	SNP48	0.171	0.017
SNP6	SNP7	1	0.011
SNP6	SNP8	0.661	0.015
SNP6	SNP10	0.654	0.42
SNP6	SNP12	0.932	0.573
SNP6	SNP13	0.739	0.447
SNP6	SNP14	0.912	0.571
SNP6	SNP15	0.894	0.574
SNP6	SNP16	0.2	0.015
SNP6	SNP17	0.301	0.063
SNP6	SNP19	0.322	0.066
SNP6	SNP20	0.266	0.051
SNP6	SNP21	0.135	0.007
SNP6	SNP22	0.298	0.066
SNP6	SNP23	0.149	0.014
SNP6	SNP24	0.294	0.002
SNP6	SNP25	0.151	0.008
SNP6	SNP26	0.636	0.115
SNP6	SNP28	0.335	0.076
SNP6	SNP29	0.309	0.068
SNP6	SNP31	1	0.025
SNP6	SNP32	0.227	0.021
SNP6	SNP33	0.719	0.229
SNP6	SNP34	0.021	0
SNP6	SNP35	0.037	0.001
SNP6	SNP36	0.091	0.002
SNP6	SNP37	0.037	0.001
SNP6	SNP38	0.361	0.026
SNP6	SNP39	0.098	0.006
SNP6	SNP40	0.004	0
SNP6	SNP41	0.108	0.005
SNP6	SNP42	0.047	0.001
SNP6	SNP43	0.001	0
SNP6	SNP44	1	0.931
SNP6	SNP45	0.923	0.697
SNP6	SNP46	0.665	0.075
SNP6	SNP47	0.453	0.131
SNP6	SNP48	0.103	0.007
SNP7	SNP8	0.226	0.017
SNP7	SNP10	0.767	0.049
SNP7	SNP12	1	0.058
SNP7	SNP13	1	0.069
SNP7	SNP14	1	0.06
SNP7	SNP15	0.74	0.034
SNP7	SNP16	0.688	0.016
SNP7	SNP17	1	0.008
SNP7	SNP19	1	0.007
SNP7	SNP20	0.461	0.002
SNP7	SNP21	1	0.035
SNP7	SNP22	0.456	0.002
SNP7	SNP23	1	0.055
SNP7	SNP24	1	0
SNP7	SNP25	0.676	0.015
SNP7	SNP26	0.928	0.003
SNP7	SNP28	1	0.008
SNP7	SNP29	0.448	0.002
SNP7	SNP31	1	0.002
SNP7	SNP32	0.709	0.018
SNP7	SNP33	0.183	0
SNP7	SNP34	1	0.004
SNP7	SNP35	1	0.041
SNP7	SNP36	1	0.024
SNP7	SNP37	1	0.042
SNP7	SNP38	1	0.025
SNP7	SNP39	1	0.018
SNP7	SNP40	0.639	0.009
SNP7	SNP41	0.084	0.001
SNP7	SNP42	0.251	0.011
SNP7	SNP43	0.063	0.001
SNP7	SNP44	1	0.011
SNP7	SNP45	0.293	0.001
SNP7	SNP46	0.058	0
SNP7	SNP47	0.398	0.001
SNP7	SNP48	1	0.019
SNP8	SNP10	0.434	0.049
SNP8	SNP12	0.564	0.056
SNP8	SNP13	0.511	0.056
SNP8	SNP14	0.464	0.04
SNP8	SNP15	0.369	0.026
SNP8	SNP16	0.87	0.072
SNP8	SNP17	1	0.024
SNP8	SNP19	1	0.023
SNP8	SNP20	0.347	0.003
SNP8	SNP21	0.581	0.03
SNP8	SNP22	0.31	0.002
SNP8	SNP23	0.761	0.032
SNP8	SNP24	1	0.001
SNP8	SNP25	0.86	0.068
SNP8	SNP26	0.441	0.002
SNP8	SNP28	0.61	0.009
SNP8	SNP29	0.328	0.003
SNP8	SNP31	1	0.007
SNP8	SNP32	0.856	0.064
SNP8	SNP33	0.004	0
SNP8	SNP34	0.554	0.231
SNP8	SNP35	0.111	0.002
SNP8	SNP36	1	0.074
SNP8	SNP37	0.041	0
SNP8	SNP38	0.105	0.002
SNP8	SNP39	0.735	0.03
SNP8	SNP40	0.7	0.035
SNP8	SNP41	0.494	0.148
SNP8	SNP42	0.743	0.29
SNP8	SNP43	0.642	0.236
SNP8	SNP44	1	0.033
SNP8	SNP45	0.234	0.002
SNP8	SNP46	0	0
SNP8	SNP47	0.084	0
SNP8	SNP48	1	0.057
SNP10	SNP12	1	0.666
SNP10	SNP13	0.823	0.557
SNP10	SNP14	1	0.704
SNP10	SNP15	1	0.725
SNP10	SNP16	0.168	0.011
SNP10	SNP17	0.142	0.013
SNP10	SNP19	0.069	0.003
SNP10	SNP20	0.062	0
SNP10	SNP21	0.104	0.004
SNP10	SNP22	0.078	0.004
SNP10	SNP23	0.058	0.002
SNP10	SNP24	0.268	0.002
SNP10	SNP25	0.088	0.003
SNP10	SNP26	0.292	0.022
SNP10	SNP28	0.032	0.001
SNP10	SNP29	0.028	0.001
SNP10	SNP31	1	0.026
SNP10	SNP32	0.3	0.038
SNP10	SNP33	0.491	0.101
SNP10	SNP34	0.303	0.031
SNP10	SNP35	0.233	0.027
SNP10	SNP36	0.373	0.04
SNP10	SNP37	0.2	0.02
SNP10	SNP38	1	0.244
SNP10	SNP39	0.11	0.008
SNP10	SNP40	0.369	0.038
SNP10	SNP41	0.244	0.025
SNP10	SNP42	0.187	0.017
SNP10	SNP43	0.227	0.023
SNP10	SNP44	0.708	0.468
SNP10	SNP45	0.618	0.314
SNP10	SNP46	0.415	0.028
SNP10	SNP47	0.291	0.051
SNP10	SNP48	0.116	0.008
SNP12	SNP13	0.982	0.787
SNP12	SNP14	0.968	0.909
SNP12	SNP15	1	0.926
SNP12	SNP16	0.112	0.007
SNP12	SNP17	0.168	0.012
SNP12	SNP19	0.161	0.011
SNP12	SNP20	0.131	0.008
SNP12	SNP21	0.081	0.004
SNP12	SNP22	0.167	0.013
SNP12	SNP23	0.115	0.013
SNP12	SNP24	0.321	0.001
SNP12	SNP25	0.112	0.007
SNP12	SNP26	0.537	0.054
SNP12	SNP28	0.174	0.014
SNP12	SNP29	0.177	0.015
SNP12	SNP31	1	0.039
SNP12	SNP32	0.155	0.015
SNP12	SNP33	0.643	0.12
SNP12	SNP34	0.365	0.03
SNP12	SNP35	0.159	0.018
SNP12	SNP36	0.324	0.045
SNP12	SNP37	0.147	0.016
SNP12	SNP38	0.45	0.07
SNP12	SNP39	0.032	0.001
SNP12	SNP40	0.263	0.029
SNP12	SNP41	0.317	0.028
SNP12	SNP42	0.263	0.023
SNP12	SNP43	0.246	0.018
SNP12	SNP44	0.953	0.565
SNP12	SNP45	0.798	0.52
SNP12	SNP46	0.37	0.015
SNP12	SNP47	0.391	0.065
SNP12	SNP48	0.006	0
SNP13	SNP14	0.965	0.786
SNP13	SNP15	0.949	0.795
SNP13	SNP16	0.033	0.001
SNP13	SNP17	0.146	0.011
SNP13	SNP19	0.114	0.006
SNP13	SNP20	0.134	0.01
SNP13	SNP21	0.086	0.004
SNP13	SNP22	0.15	0.013
SNP13	SNP23	0.192	0.029
SNP13	SNP24	1	0.005
SNP13	SNP25	0.03	0
SNP13	SNP26	0.602	0.08
SNP13	SNP28	0.155	0.013
SNP13	SNP29	0.161	0.014
SNP13	SNP31	1	0.032
SNP13	SNP32	0.083	0.004
SNP13	SNP33	0.328	0.037
SNP13	SNP34	0.284	0.023
SNP13	SNP35	0.061	0.002
SNP13	SNP36	0.218	0.017
SNP13	SNP37	0.041	0.001
SNP13	SNP38	0.282	0.021
SNP13	SNP39	0.066	0.001
SNP13	SNP40	0.148	0.007
SNP13	SNP41	0.232	0.019
SNP13	SNP42	0.254	0.026
SNP13	SNP43	0.215	0.017
SNP13	SNP44	0.753	0.435
SNP13	SNP45	0.619	0.384
SNP13	SNP46	0.361	0.004
SNP13	SNP47	0.164	0.013
SNP13	SNP48	0.081	0.002
SNP14	SNP15	1	0.955
SNP14	SNP16	0.075	0.003
SNP14	SNP17	0.154	0.011
SNP14	SNP19	0.148	0.009
SNP14	SNP20	0.091	0.004
SNP14	SNP21	0.011	0
SNP14	SNP22	0.128	0.008
SNP14	SNP23	0.09	0.008
SNP14	SNP24	0.143	0
SNP14	SNP25	0.034	0.001
SNP14	SNP26	0.453	0.038
SNP14	SNP28	0.135	0.008
SNP14	SNP29	0.142	0.009
SNP14	SNP31	1	0.037
SNP14	SNP32	0.141	0.012
SNP14	SNP33	0.636	0.118
SNP14	SNP34	0.356	0.031
SNP14	SNP35	0.087	0.005
SNP14	SNP36	0.28	0.031
SNP14	SNP37	0.087	0.005
SNP14	SNP38	0.347	0.038
SNP14	SNP39	0.023	0
SNP14	SNP40	0.231	0.021
SNP14	SNP41	0.321	0.031
SNP14	SNP42	0.266	0.025
SNP14	SNP43	0.256	0.021
SNP14	SNP44	0.955	0.589
SNP14	SNP45	0.786	0.521
SNP14	SNP46	0.407	0.019
SNP14	SNP47	0.387	0.063
SNP14	SNP48	0.013	0
SNP15	SNP16	0.121	0.008
SNP15	SNP17	0.195	0.018
SNP15	SNP19	0.186	0.015
SNP15	SNP20	0.091	0.004
SNP15	SNP21	0.029	0
SNP15	SNP22	0.127	0.008
SNP15	SNP23	0.103	0.01
SNP15	SNP24	0.086	0
SNP15	SNP25	0.108	0.006
SNP15	SNP26	0.429	0.037
SNP15	SNP28	0.144	0.01
SNP15	SNP29	0.135	0.009
SNP15	SNP31	1	0.036
SNP15	SNP32	0.182	0.019
SNP15	SNP33	0.602	0.112
SNP15	SNP34	0.368	0.035
SNP15	SNP35	0.078	0.004
SNP15	SNP36	0.262	0.027
SNP15	SNP37	0.088	0.005
SNP15	SNP38	0.339	0.037
SNP15	SNP39	0.029	0.001
SNP15	SNP40	0.267	0.027
SNP15	SNP41	0.288	0.026
SNP15	SNP42	0.222	0.018
SNP15	SNP43	0.266	0.023
SNP15	SNP44	0.957	0.619
SNP15	SNP45	0.807	0.567
SNP15	SNP46	0.281	0.009
SNP15	SNP47	0.371	0.061
SNP15	SNP48	0.019	0
SNP16	SNP17	1	0.247
SNP16	SNP19	1	0.239
SNP16	SNP20	0.838	0.185
SNP16	SNP21	0.942	0.828
SNP16	SNP22	0.891	0.207
SNP16	SNP23	0.937	0.526
SNP16	SNP24	1	0.011
SNP16	SNP25	0.972	0.919
SNP16	SNP26	0.836	0.073
SNP16	SNP28	0.948	0.229
SNP16	SNP29	0.898	0.215
SNP16	SNP31	0.796	0.046
SNP16	SNP32	0.971	0.87
SNP16	SNP33	0.821	0.111
SNP16	SNP34	0.21	0.005
SNP16	SNP35	0.164	0.021
SNP16	SNP36	0.119	0.01
SNP16	SNP37	0.179	0.025
SNP16	SNP38	0.108	0.007
SNP16	SNP39	0.156	0.015
SNP16	SNP40	0.096	0.006
SNP16	SNP41	0.005	0
SNP16	SNP42	0.218	0.008
SNP16	SNP43	0.201	0.006
SNP16	SNP44	0.234	0.02
SNP16	SNP45	0.215	0.022
SNP16	SNP46	0.806	0.041
SNP16	SNP47	0.888	0.188
SNP16	SNP48	0.11	0.008
SNP17	SNP19	1	0.954
SNP17	SNP20	1	0.893
SNP17	SNP21	1	0.269
SNP17	SNP22	1	0.935
SNP17	SNP23	0.074	0.002
SNP17	SNP24	0.457	0.009
SNP17	SNP25	0.943	0.221
SNP17	SNP26	0.889	0.323
SNP17	SNP28	0.977	0.932
SNP17	SNP29	1	0.935
SNP17	SNP31	0.314	0.002
SNP17	SNP32	0.832	0.184
SNP17	SNP33	0.635	0.264
SNP17	SNP34	0.466	0.007
SNP17	SNP35	0.322	0.02
SNP17	SNP36	0.373	0.046
SNP17	SNP37	0.295	0.016
SNP17	SNP38	0.188	0.012
SNP17	SNP39	0.048	0
SNP17	SNP40	0.258	0.023
SNP17	SNP41	0.478	0.009
SNP17	SNP42	0.513	0.012
SNP17	SNP43	0.693	0.021
SNP17	SNP44	0.279	0.055
SNP17	SNP45	0.232	0.029
SNP17	SNP46	0.303	0.025
SNP17	SNP47	0.728	0.519
SNP17	SNP48	0.166	0.004
SNP19	SNP20	0.976	0.833
SNP19	SNP21	1	0.257
SNP19	SNP22	0.976	0.872
SNP19	SNP23	0.146	0.008
SNP19	SNP24	0.476	0.01
SNP19	SNP25	1	0.228
SNP19	SNP26	0.899	0.363
SNP19	SNP28	1	0.937
SNP19	SNP29	1	0.898
SNP19	SNP31	0.462	0.003
SNP19	SNP32	0.727	0.137
SNP19	SNP33	0.659	0.297
SNP19	SNP34	0.475	0.006
SNP19	SNP35	0.396	0.027
SNP19	SNP36	0.414	0.05
SNP19	SNP37	0.37	0.023
SNP19	SNP38	0.234	0.017
SNP19	SNP39	0.149	0.003
SNP19	SNP40	0.308	0.029
SNP19	SNP41	0.457	0.008
SNP19	SNP42	0.679	0.019
SNP19	SNP43	0.68	0.018
SNP19	SNP44	0.276	0.05
SNP19	SNP45	0.235	0.027
SNP19	SNP46	0.212	0.012
SNP19	SNP47	0.744	0.554
SNP19	SNP48	0.316	0.014
SNP20	SNP21	0.953	0.259
SNP20	SNP22	1	0.957
SNP20	SNP23	0.09	0.004
SNP20	SNP24	0.437	0.008
SNP20	SNP25	0.781	0.161
SNP20	SNP26	0.946	0.351
SNP20	SNP28	0.977	0.895
SNP20	SNP29	0.978	0.936
SNP20	SNP31	1	0.018
SNP20	SNP32	0.626	0.111
SNP20	SNP33	0.674	0.276
SNP20	SNP34	0.597	0.012
SNP20	SNP35	0.398	0.032
SNP20	SNP36	0.397	0.055
SNP20	SNP37	0.407	0.033
SNP20	SNP38	0.279	0.025
SNP20	SNP39	0.276	0.011
SNP20	SNP40	0.397	0.057
SNP20	SNP41	0.333	0.005
SNP20	SNP42	0.225	0.003
SNP20	SNP43	0.756	0.027
SNP20	SNP44	0.17	0.021
SNP20	SNP45	0.118	0.008
SNP20	SNP46	0.356	0.029
SNP20	SNP47	0.753	0.507
SNP20	SNP48	0.441	0.031
SNP21	SNP22	1	0.283
SNP21	SNP23	0.98	0.613
SNP21	SNP24	1	0.011
SNP21	SNP25	0.941	0.826
SNP21	SNP26	1	0.113
SNP21	SNP28	1	0.274
SNP21	SNP29	1	0.286
SNP21	SNP31	0.826	0.053
SNP21	SNP32	0.857	0.724
SNP21	SNP33	0.584	0.06
SNP21	SNP34	0.369	0.016
SNP21	SNP35	0.151	0.019
SNP21	SNP36	0.12	0.01
SNP21	SNP37	0.176	0.026
SNP21	SNP38	0.231	0.029
SNP21	SNP39	0.116	0.009
SNP21	SNP40	0.05	0.002
SNP21	SNP41	0.053	0
SNP21	SNP42	0.125	0.003
SNP21	SNP43	0.325	0.016
SNP21	SNP44	0.118	0.005
SNP21	SNP45	0.116	0.007
SNP21	SNP46	0.212	0.003
SNP21	SNP47	0.731	0.137
SNP21	SNP48	0.072	0.003
SNP22	SNP23	0.092	0.004
SNP22	SNP24	0.441	0.008
SNP22	SNP25	0.837	0.186
SNP22	SNP26	0.948	0.367
SNP22	SNP28	0.978	0.935
SNP22	SNP29	1	0.979
SNP22	SNP31	0.736	0.01
SNP22	SNP32	0.629	0.112
SNP22	SNP33	0.677	0.284
SNP22	SNP34	0.521	0.008
SNP22	SNP35	0.295	0.017
SNP22	SNP36	0.312	0.033
SNP22	SNP37	0.308	0.018
SNP22	SNP38	0.208	0.015
SNP22	SNP39	0.164	0.004
SNP22	SNP40	0.321	0.036
SNP22	SNP41	0.239	0.002
SNP22	SNP42	0.155	0.001
SNP22	SNP43	0.722	0.023
SNP22	SNP44	0.218	0.035
SNP22	SNP45	0.168	0.016
SNP22	SNP46	0.392	0.038
SNP22	SNP47	0.754	0.52
SNP22	SNP48	0.287	0.013
SNP23	SNP24	1	0.018
SNP23	SNP25	0.934	0.506
SNP23	SNP26	1	0.179
SNP23	SNP28	0.164	0.011
SNP23	SNP29	0.134	0.008
SNP23	SNP31	0.874	0.092
SNP23	SNP32	0.796	0.412
SNP23	SNP33	0.293	0.024
SNP23	SNP34	0.364	0.01
SNP23	SNP35	0.023	0
SNP23	SNP36	0.005	0
SNP23	SNP37	0.04	0.001
SNP23	SNP38	0.293	0.027
SNP23	SNP39	0.098	0.003
SNP23	SNP40	0.098	0.007
SNP23	SNP41	0.116	0.001
SNP23	SNP42	0.132	0.002
SNP23	SNP43	0.194	0.004
SNP23	SNP44	0.149	0.014
SNP23	SNP45	0.108	0.009
SNP23	SNP46	0.571	0.011
SNP23	SNP47	0.056	0
SNP23	SNP48	0.099	0.003
SNP24	SNP25	1	0.01
SNP24	SNP26	0.594	0.036
SNP24	SNP28	0.458	0.009
SNP24	SNP29	0.446	0.008
SNP24	SNP31	1	0.099
SNP24	SNP32	1	0.012
SNP24	SNP33	0.546	0.019
SNP24	SNP34	1	0.001
SNP24	SNP35	1	0.008
SNP24	SNP36	1	0.013
SNP24	SNP37	1	0.008
SNP24	SNP38	1	0.009
SNP24	SNP39	1	0.006
SNP24	SNP40	1	0.014
SNP24	SNP41	1	0.002
SNP24	SNP42	1	0.002
SNP24	SNP43	1	0.002
SNP24	SNP44	0.315	0.003
SNP24	SNP45	0.105	0
SNP24	SNP46	0.25	0.01
SNP24	SNP47	0.476	0.01
SNP24	SNP48	1	0.006
SNP25	SNP26	0.829	0.069
SNP25	SNP28	0.888	0.192
SNP25	SNP29	0.837	0.178
SNP25	SNP31	0.792	0.046
SNP25	SNP32	0.955	0.83
SNP25	SNP33	0.815	0.106
SNP25	SNP34	0.256	0.008
SNP25	SNP35	0.133	0.014
SNP25	SNP36	0.069	0.004
SNP25	SNP37	0.197	0.03
SNP25	SNP38	0.25	0.038
SNP25	SNP39	0.129	0.01
SNP25	SNP40	0.084	0.005
SNP25	SNP41	0.104	0.002
SNP25	SNP42	0.377	0.026
SNP25	SNP43	0.307	0.016
SNP25	SNP44	0.194	0.013
SNP25	SNP45	0.212	0.021
SNP25	SNP46	0.583	0.021
SNP25	SNP47	0.883	0.178
SNP25	SNP48	0.097	0.006
SNP26	SNP28	1	0.42
SNP26	SNP29	1	0.402
SNP26	SNP31	0.372	0.001
SNP26	SNP32	0.053	0
SNP26	SNP33	0.679	0.304
SNP26	SNP34	1	0.012
SNP26	SNP35	1	0.078
SNP26	SNP36	0.914	0.114
SNP26	SNP37	1	0.075
SNP26	SNP38	1	0.065
SNP26	SNP39	1	0.059
SNP26	SNP40	1	0.14
SNP26	SNP41	1	0.017
SNP26	SNP42	0.436	0.004
SNP26	SNP43	1	0.018
SNP26	SNP44	0.523	0.078
SNP26	SNP45	0.477	0.05
SNP26	SNP46	0.041	0.001
SNP26	SNP47	0.533	0.128
SNP26	SNP48	1	0.062
SNP28	SNP29	1	0.959
SNP28	SNP31	0.611	0.006
SNP28	SNP32	0.641	0.113
SNP28	SNP33	0.689	0.304
SNP28	SNP34	0.54	0.009
SNP28	SNP35	0.36	0.024
SNP28	SNP36	0.367	0.042
SNP28	SNP37	0.358	0.023
SNP28	SNP38	0.209	0.014
SNP28	SNP39	0.183	0.005
SNP28	SNP40	0.333	0.036
SNP28	SNP41	0.432	0.007
SNP28	SNP42	0.331	0.005
SNP28	SNP43	0.718	0.021
SNP28	SNP44	0.239	0.04
SNP28	SNP45	0.199	0.021
SNP28	SNP46	0.389	0.038
SNP28	SNP47	0.763	0.545
SNP28	SNP48	0.331	0.016
SNP29	SNP31	0.708	0.009
SNP29	SNP32	0.6	0.104
SNP29	SNP33	0.721	0.319
SNP29	SNP34	0.578	0.011
SNP29	SNP35	0.328	0.02
SNP29	SNP36	0.342	0.038
SNP29	SNP37	0.327	0.02
SNP29	SNP38	0.236	0.019
SNP29	SNP39	0.201	0.006
SNP29	SNP40	0.356	0.044
SNP29	SNP41	0.294	0.003
SNP29	SNP42	0.194	0.002
SNP29	SNP43	0.74	0.024
SNP29	SNP44	0.211	0.032
SNP29	SNP45	0.171	0.016
SNP29	SNP46	0.396	0.038
SNP29	SNP47	0.784	0.552
SNP29	SNP48	0.352	0.019
SNP31	SNP32	1	0.079
SNP31	SNP33	1	0.011
SNP31	SNP34	1	0.009
SNP31	SNP35	0.538	0.026
SNP31	SNP36	0.182	0.002
SNP31	SNP37	0.546	0.028
SNP31	SNP38	1	0.052
SNP31	SNP39	0.646	0.05
SNP31	SNP40	0.254	0.003
SNP31	SNP41	1	0.011
SNP31	SNP42	1	0.013
SNP31	SNP43	1	0.011
SNP31	SNP44	1	0.024
SNP31	SNP45	0.184	0.001
SNP31	SNP46	0.076	0
SNP31	SNP47	1	0.016
SNP31	SNP48	0.628	0.045
SNP32	SNP33	0.768	0.105
SNP32	SNP34	0.131	0.002
SNP32	SNP35	0.237	0.048
SNP32	SNP36	0.231	0.036
SNP32	SNP37	0.259	0.056
SNP32	SNP38	0.204	0.026
SNP32	SNP39	0.242	0.038
SNP32	SNP40	0.224	0.033
SNP32	SNP41	0.092	0.002
SNP32	SNP42	0.154	0.004
SNP32	SNP43	0.116	0.002
SNP32	SNP44	0.284	0.032
SNP32	SNP45	0.243	0.031
SNP32	SNP46	0.823	0.047
SNP32	SNP47	0.849	0.187
SNP32	SNP48	0.204	0.029
SNP33	SNP34	1	0.019
SNP33	SNP35	0.478	0.027
SNP33	SNP36	0.482	0.048
SNP33	SNP37	0.439	0.022
SNP33	SNP38	0.239	0.01
SNP33	SNP39	0.432	0.017
SNP33	SNP40	0.634	0.086
SNP33	SNP41	0.168	0.001
SNP33	SNP42	0.216	0.001
SNP33	SNP43	1	0.027
SNP33	SNP44	0.64	0.185
SNP33	SNP45	0.62	0.133
SNP33	SNP46	0.852	0.283
SNP33	SNP47	0.902	0.556
SNP33	SNP48	0.527	0.026
SNP34	SNP35	0.855	0.072
SNP34	SNP36	1	0.095
SNP34	SNP37	1	0.097
SNP34	SNP38	0.837	0.117
SNP34	SNP39	1	0.074
SNP34	SNP40	1	0.093
SNP34	SNP41	0.927	0.67
SNP34	SNP42	0.962	0.631
SNP34	SNP43	0.963	0.684
SNP34	SNP44	0.002	0
SNP34	SNP45	0.089	0.002
SNP34	SNP46	0.013	0
SNP34	SNP47	0.182	0.001
SNP34	SNP48	1	0.078
SNP35	SNP36	1	0.583
SNP35	SNP37	0.971	0.918
SNP35	SNP38	1	0.978
SNP35	SNP39	0.982	0.729
SNP35	SNP40	0.957	0.517
SNP35	SNP41	1	0.12
SNP35	SNP42	0.554	0.042
SNP35	SNP43	0.634	0.051
SNP35	SNP44	0.105	0.005
SNP35	SNP45	0.149	0.013
SNP35	SNP46	0.143	0.002
SNP35	SNP47	0.191	0.006
SNP35	SNP48	0.932	0.695
SNP36	SNP37	1	0.562
SNP36	SNP38	1	0.638
SNP36	SNP39	1	0.44
SNP36	SNP40	0.943	0.865
SNP36	SNP41	0.912	0.103
SNP36	SNP42	1	0.142
SNP36	SNP43	1	0.131
SNP36	SNP44	0.135	0.005
SNP36	SNP45	0.251	0.022
SNP36	SNP46	0.226	0.002
SNP36	SNP47	0.151	0.007
SNP36	SNP48	0.948	0.419
SNP37	SNP38	1	0.937
SNP37	SNP39	1	0.774
SNP37	SNP40	0.978	0.523
SNP37	SNP41	1	0.122
SNP37	SNP42	0.712	0.072
SNP37	SNP43	0.787	0.08
SNP37	SNP44	0.129	0.008
SNP37	SNP45	0.186	0.021
SNP37	SNP46	0.146	0.002
SNP37	SNP47	0.154	0.004
SNP37	SNP48	0.967	0.767
SNP38	SNP39	1	0.67
SNP38	SNP40	1	0.559
SNP38	SNP41	1	0.207
SNP38	SNP42	0.691	0.126
SNP38	SNP43	0.678	0.118
SNP38	SNP44	0.433	0.039
SNP38	SNP45	0.323	0.03
SNP38	SNP46	0.036	0
SNP38	SNP47	0.179	0.011
SNP38	SNP48	0.97	0.657
SNP39	SNP40	1	0.426
SNP39	SNP41	1	0.091
SNP39	SNP42	1	0.106
SNP39	SNP43	1	0.096
SNP39	SNP44	0.192	0.023
SNP39	SNP45	0.184	0.027
SNP39	SNP46	0.219	0.005
SNP39	SNP47	0.004	0
SNP39	SNP48	0.97	0.888
SNP40	SNP41	0.812	0.078
SNP40	SNP42	0.832	0.094
SNP40	SNP43	1	0.127
SNP40	SNP44	0.119	0.004
SNP40	SNP45	0.245	0.02
SNP40	SNP46	0.048	0
SNP40	SNP47	0.203	0.013
SNP40	SNP48	0.947	0.405
SNP41	SNP42	0.911	0.725
SNP41	SNP43	0.883	0.738
SNP41	SNP44	0.055	0.001
SNP41	SNP45	0.1	0.004
SNP41	SNP46	0.116	0.005
SNP41	SNP47	0.024	0
SNP41	SNP48	1	0.096
SNP42	SNP43	1	0.924
SNP42	SNP44	0.07	0
SNP42	SNP45	0.038	0.001
SNP42	SNP46	0.148	0.007
SNP42	SNP47	0.115	0.001
SNP42	SNP48	1	0.112
SNP43	SNP44	0.029	0
SNP43	SNP45	0.058	0.001
SNP43	SNP46	0.506	0.003
SNP43	SNP47	0.536	0.011
SNP43	SNP48	1	0.102
SNP44	SNP45	1	0.767
SNP44	SNP46	0.448	0.035
SNP44	SNP47	0.399	0.103
SNP44	SNP48	0.206	0.025
SNP45	SNP46	0.473	0.03
SNP45	SNP47	0.372	0.069
SNP45	SNP48	0.172	0.022
SNP46	SNP47	0.575	0.088
SNP46	SNP48	0.186	0.003
SNP47	SNP48	0.144	0.003
