# Supplementary material for: Discriminant canonical tool for inferring the effect of αS1, αS2, β, and κ casein haplotypes and haplogroups on zoometric/linear appraisal breeding values in Murciano-Granadina goats
Source: Front Vet Sci. 2023 Jul 7;10:1138528. doi: 10.3389/fvets.2023.1138528 (PMC10360128; doi:10.3389/fvets.2023.1138528)
Supplement: Supplementary file 3 [file Table_3.XLSX]

## Sheet: Information
Article title	Discriminant Canonical Tool to Infer the Role of αS1, αS2, β and κ Casein Haplotypes and Haplogroups on Zoometrics/Linear Appraisal Breeding Values in Murciano-Granadina Goats
Journal name	Journal of Dairy Science
Authors' name	J. Fernández Álvarez, F. J. Navas-González*, J. M. León Jurado, A. González Ariza*, M.A. Martínez Martínez, C. Iglesias Pastrana, M. G. Pizarro Inostroza and J. V. Delgado Bermejo
Corresponding author's affiliation	Department of Genetics, Faculty of Veterinary Sciences, University of Córdoba, Spain.
Corresponding author's email	franciscoj.navas@juntadeandalucia.es (F.J.N.-G.) and aga07@dipucordoba.es (A.G.A.)
Table S3: Maximum and Minimum for Predicted Breeding Values for Zoometrics/Linear Appraisal Traits across all the haplotypes detected within the casein complex in Murciano-Granadina goats.

## Sheet: αS2 Casein
αS2 Casein	Zoometric/Linear Appraisal Trait PBV	Minimum	Maximum
CCGCGGCCAAGGCCAAGG	Stature (Height to withers)	-0.177	0.33
	Rump Width	-0.016	0.002
	Rear Insertion Height	-0.337	0.03
	Rump Angle	-0.016	0.002
	Angulosity	-0.076	-0.039
	Chest Width	-0.002	0.34
	Udder Width	-0.005	0.013
	Nipple Placement	0.106	0.167
	Nipple Diameter	-0.489	0.207
	Bone Quality	0.027	0.159
	Anterior Insertion	-0.218	-0.015
	Median Suspensor Ligament	0.068	0.195
	Mobility	0.013	0.032
	Body Depth	-0.018	0.025
	Udder Depth	-0.257	-0.128
	Rear Legs Side View	-0.055	0.031
	Rear Legs Rear View	-0.146	-0.067
CCGGGGCCAAGACCGAGG	Stature (Height to withers)	-0.011	0.043
	Rump Width	-0.008	0.085
	Rear Insertion Height	-0.159	-0.132
	Rump Angle	-0.008	0.085
	Angulosity	0.015	0.065
	Chest Width	-0.016	0.224
	Udder Width	0.013	0.022
	Nipple Placement	-0.007	0.125
	Nipple Diameter	0.066	0.093
	Bone Quality	-0.237	-0.074
	Anterior Insertion	-0.065	0.04
	Median Suspensor Ligament	-0.049	-0.013
	Mobility	-0.015	0.03
	Body Depth	-0.053	0.122
	Udder Depth	0.132	0.156
	Rear Legs Side View	-0.026	0.044
	Rear Legs Rear View	-0.104	-0.056
CCGGGGCCAAGGCCAAGG	Stature (Height to withers)	-0.751	2.275
	Rump Width	-0.41	0.511
	Rear Insertion Height	-0.801	0.572
	Rump Angle	-0.41	0.511
	Angulosity	-0.636	0.424
	Chest Width	-0.51	0.911
	Udder Width	-0.246	0.251
	Nipple Placement	-0.5	0.513
	Nipple Diameter	-0.639	1.164
	Bone Quality	-0.406	0.321
	Anterior Insertion	-0.483	0.394
	Median Suspensor Ligament	-0.659	0.482
	Mobility	-0.184	0.121
	Body Depth	-0.411	0.202
	Udder Depth	-0.473	1.226
	Rear Legs Side View	-0.202	0.129
	Rear Legs Rear View	-0.285	0.233
CCGGGGCCGAGGCCAAGG	Stature (Height to withers)	0.195	0.195
	Rump Width	-0.154	-0.154
	Rear Insertion Height	0.041	0.041
	Rump Angle	-0.154	-0.154
	Angulosity	-0.057	-0.057
	Chest Width	-0.071	-0.071
	Udder Width	0.088	0.088
	Nipple Placement	0.136	0.136
	Nipple Diameter	-0.019	-0.019
	Bone Quality	0.016	0.016
	Anterior Insertion	-0.145	-0.145
	Median Suspensor Ligament	0.046	0.046
	Mobility	-0.005	-0.005
	Body Depth	-0.045	-0.045
	Udder Depth	-0.117	-0.117
	Rear Legs Side View	0.031	0.031
	Rear Legs Rear View	-0.024	-0.024
TCGCGATCGAGACCGAGC	Stature (Height to withers)	-0.965	1.337
	Rump Width	-0.491	0.591
	Rear Insertion Height	-0.469	0.369
	Rump Angle	-0.491	0.591
	Angulosity	-0.14	0.692
	Chest Width	-0.587	0.856
	Udder Width	-0.066	0.229
	Nipple Placement	-0.504	0.382
	Nipple Diameter	-1.079	1.19
	Bone Quality	-0.455	0.333
	Anterior Insertion	-0.282	0.206
	Median Suspensor Ligament	-0.31	0.863
	Mobility	-0.123	0.148
	Body Depth	-0.115	0.142
	Udder Depth	-0.327	0.713
	Rear Legs Side View	-0.208	0.082
	Rear Legs Rear View	-0.333	0.292
TCGCGATCGAGGCCAAGC	Stature (Height to withers)	-0.338	0.278
	Rump Width	0.031	0.087
	Rear Insertion Height	-0.318	-0.042
	Rump Angle	0.031	0.087
	Angulosity	-0.045	0.186
	Chest Width	-0.046	0.09
	Udder Width	-0.176	0.021
	Nipple Placement	-0.097	-0.081
	Nipple Diameter	-0.033	0.32
	Bone Quality	-0.199	0.179
	Anterior Insertion	-0.144	0.459
	Median Suspensor Ligament	0.149	0.203
	Mobility	-0.13	0.01
	Body Depth	0.024	0.103
	Udder Depth	0.068	0.262
	Rear Legs Side View	-0.031	0.052
	Rear Legs Rear View	-0.371	0.177
TCGCGGCCAAGACCGAGG	Stature (Height to withers)	-0.179	1.074
	Rump Width	-0.278	0.469
	Rear Insertion Height	-0.555	0.614
	Rump Angle	-0.278	0.469
	Angulosity	-0.323	0.683
	Chest Width	-0.441	0.799
	Udder Width	-0.24	0.22
	Nipple Placement	-0.385	0.392
	Nipple Diameter	-1.424	0.973
	Bone Quality	-0.551	0.262
	Anterior Insertion	-0.348	0.684
	Median Suspensor Ligament	-0.497	0.843
	Mobility	-0.281	0.076
	Body Depth	-0.276	0.227
	Udder Depth	-0.245	0.826
	Rear Legs Side View	-0.055	0.225
	Rear Legs Rear View	-0.661	0.384
TCGCGGCCAAGGCCAAGG	Stature (Height to withers)	-0.962	1.636
	Rump Width	-0.403	0.588
	Rear Insertion Height	-0.539	0.439
	Rump Angle	-0.403	0.588
	Angulosity	-0.425	0.319
	Chest Width	-0.676	1.067
	Udder Width	-0.184	0.102
	Nipple Placement	-0.318	0.262
	Nipple Diameter	-0.631	0.705
	Bone Quality	-0.71	0.454
	Anterior Insertion	-0.367	0.364
	Median Suspensor Ligament	-0.729	0.566
	Mobility	-0.086	0.18
	Body Depth	-0.153	0.23
	Udder Depth	-0.337	0.199
	Rear Legs Side View	-0.102	0.054
	Rear Legs Rear View	-0.254	0.146
TCGCGGCCAAGGCCGAGG	Stature (Height to withers)	0.339	0.339
	Rump Width	0.016	0.016
	Rear Insertion Height	-0.402	-0.402
	Rump Angle	0.016	0.016
	Angulosity	0.355	0.355
	Chest Width	0.217	0.217
	Udder Width	0.22	0.22
	Nipple Placement	0.087	0.087
	Nipple Diameter	0.69	0.69
	Bone Quality	-0.075	-0.075
	Anterior Insertion	-0.276	-0.276
	Median Suspensor Ligament	0.283	0.283
	Mobility	-0.075	-0.075
	Body Depth	0.085	0.085
	Udder Depth	1.258	1.258
	Rear Legs Side View	0.164	0.164
	Rear Legs Rear View	-0.119	-0.119
TTCCAATTGGGACCGGCC	Stature (Height to withers)	-0.224	1.213
	Rump Width	-0.376	0.388
	Rear Insertion Height	-0.696	0.139
	Rump Angle	-0.376	0.388
	Angulosity	-0.388	0.374
	Chest Width	-0.395	0.44
	Udder Width	-0.192	0.047
	Nipple Placement	-0.297	0.267
	Nipple Diameter	-0.816	0.308
	Bone Quality	-0.692	0.278
	Anterior Insertion	-0.201	0.109
	Median Suspensor Ligament	-0.084	0.556
	Mobility	-0.235	0.032
	Body Depth	-0.151	0.132
	Udder Depth	-0.673	0.452
	Rear Legs Side View	-0.073	0.152
	Rear Legs Rear View	-0.585	0.132
TTCCGATCGAGACCGACC	Stature (Height to withers)	-0.784	0.036
	Rump Width	-0.401	0.119
	Rear Insertion Height	-0.003	0.16
	Rump Angle	-0.401	0.119
	Angulosity	0.083	0.195
	Chest Width	-0.152	0.217
	Udder Width	-0.068	0.057
	Nipple Placement	-0.025	0.216
	Nipple Diameter	-0.669	0.86
	Bone Quality	-0.173	0.192
	Anterior Insertion	-0.041	0.346
	Median Suspensor Ligament	0.022	0.195
	Mobility	-0.02	0.071
	Body Depth	-0.095	0.105
	Udder Depth	-0.246	0.316
	Rear Legs Side View	-0.018	0.096
	Rear Legs Rear View	0.025	0.245
TTCCGATCGAGACCGGCC	Stature (Height to withers)	-1.027	0.679
	Rump Width	-0.153	0.242
	Rear Insertion Height	-0.305	0.257
	Rump Angle	-0.153	0.242
	Angulosity	-0.589	0.213
	Chest Width	-0.518	0.24
	Udder Width	-0.114	0.148
	Nipple Placement	-0.472	0.567
	Nipple Diameter	-0.466	0.36
	Bone Quality	-0.362	0.225
	Anterior Insertion	-0.234	0.345
	Median Suspensor Ligament	-1.06	0.636
	Mobility	-0.149	0.039
	Body Depth	-0.173	0.1
	Udder Depth	-0.467	1.161
	Rear Legs Side View	-0.143	0.089
	Rear Legs Rear View	-0.347	0.326
TTCCGATCGAGACCGGGC	Stature (Height to withers)	0	0
	Rump Width	0	0
	Rear Insertion Height	0	0
	Rump Angle	0	0
	Angulosity	0	0
	Chest Width	0	0
	Udder Width	0	0
	Nipple Placement	0	0
	Nipple Diameter	0	0
	Bone Quality	0	0
	Anterior Insertion	0	0
	Median Suspensor Ligament	0	0
	Mobility	0	0
	Body Depth	0	0
	Udder Depth	0	0
	Rear Legs Side View	0	0
	Rear Legs Rear View	0	0
TTCCGGCCAAGACCGAGG	Stature (Height to withers)	0.061	1.05
	Rump Width	0.062	0.595
	Rear Insertion Height	-0.041	0.309
	Rump Angle	0.062	0.595
	Angulosity	0.125	0.805
	Chest Width	-0.183	0.556
	Udder Width	-0.035	0.107
	Nipple Placement	-0.169	-0.162
	Nipple Diameter	-0.432	0.486
	Bone Quality	0.117	0.245
	Anterior Insertion	-0.248	0.186
	Median Suspensor Ligament	0.037	0.496
	Mobility	-0.107	0.016
	Body Depth	0.031	0.082
	Udder Depth	-0.027	0.57
	Rear Legs Side View	-0.231	-0.035
	Rear Legs Rear View	-0.17	0.117
TTCCGGCCAAGACCGGGG	Stature (Height to withers)	-0.171	-0.171
	Rump Width	-0.129	-0.129
	Rear Insertion Height	-0.206	-0.206
	Rump Angle	-0.129	-0.129
	Angulosity	-0.042	-0.042
	Chest Width	-0.125	-0.125
	Udder Width	0.03	0.03
	Nipple Placement	0.392	0.392
	Nipple Diameter	-0.325	-0.325
	Bone Quality	0.074	0.074
	Anterior Insertion	-0.172	-0.172
	Median Suspensor Ligament	0.301	0.301
	Mobility	0.043	0.043
	Body Depth	-0.005	-0.005
	Udder Depth	0.155	0.155
	Rear Legs Side View	-0.055	-0.055
	Rear Legs Rear View	0.016	0.016
TTCCGGCCAAGGCCAAGG	Stature (Height to withers)	-0.233	0.973
	Rump Width	-0.127	0.359
	Rear Insertion Height	-0.368	0.225
	Rump Angle	-0.127	0.359
	Angulosity	0.095	0.385
	Chest Width	0.108	0.381
	Udder Width	0.053	0.076
	Nipple Placement	0.111	0.571
	Nipple Diameter	-0.567	0.864
	Bone Quality	-0.185	0.004
	Anterior Insertion	-0.253	0.078
	Median Suspensor Ligament	0.014	0.679
	Mobility	-0.099	0.165
	Body Depth	0.104	0.192
	Udder Depth	-0.061	0.786
	Rear Legs Side View	-0.124	0.01
	Rear Legs Rear View	-0.091	0.102
TTGGGGTCGAGGCCGAGG	Stature (Height to withers)	1.306	1.306
	Rump Width	0.478	0.478
	Rear Insertion Height	-0.596	-0.596
	Rump Angle	0.478	0.478
	Angulosity	0.069	0.069
	Chest Width	0.252	0.252
	Udder Width	-0.071	-0.071
	Nipple Placement	0.086	0.086
	Nipple Diameter	0.037	0.037
	Bone Quality	-0.282	-0.282
	Anterior Insertion	-0.306	-0.306
	Median Suspensor Ligament	0.407	0.407
	Mobility	-0.093	-0.093
	Body Depth	-0.069	-0.069
	Udder Depth	0	0
	Rear Legs Side View	0.009	0.009
	Rear Legs Rear View	-0.059	-0.059

## Sheet: αS1 Casein
αS1 Casein	Zoometric/Linear Appraisal Trait PBV	Minimum	Maximum
AAAAAACCGGGGAACCAA	Stature (Height to withers)	-0.48	-0.48
	Rump Width	-0.161	-0.161
	Rear Insertion Height	0.07	0.07
	Rump Angle	-0.161	-0.161
	Angulosity	-0.029	-0.029
	Chest Width	-0.428	-0.428
	Udder Width	0.108	0.108
	Nipple Placement	0.231	0.231
	Nipple Diameter	0.888	0.888
	Bone Quality	0.286	0.286
	Anterior Insertion	0.156	0.156
	Median Suspensor Ligament	0.119	0.119
	Mobility	0.013	0.013
	Body Depth	-0.411	-0.411
	Udder Depth	-0.268	-0.268
	Rear Legs Side View	0.129	0.129
	Rear Legs Rear View	0.152	0.152
AAAAAACCGGGGGGCCGG	Stature (Height to withers)	-0.303	-0.303
	Rump Width	0.016	0.016
	Rear Insertion Height	-0.073	-0.073
	Rump Angle	0.016	0.016
	Angulosity	-0.267	-0.267
	Chest Width	-0.157	-0.157
	Udder Width	0.02	0.02
	Nipple Placement	0.141	0.141
	Nipple Diameter	0.568	0.568
	Bone Quality	0.08	0.08
	Anterior Insertion	0.075	0.075
	Median Suspensor Ligament	0.482	0.482
	Mobility	0.079	0.079
	Body Depth	-0.14	-0.14
	Udder Depth	0.248	0.248
	Rear Legs Side View	-0.02	-0.02
	Rear Legs Rear View	0.072	0.072
AAAAAATCGGGGGAGCGA	Stature (Height to withers)	0.392	0.392
	Rump Width	-0.041	-0.041
	Rear Insertion Height	0.079	0.079
	Rump Angle	-0.041	-0.041
	Angulosity	0.076	0.076
	Chest Width	-0.047	-0.047
	Udder Width	0.034	0.034
	Nipple Placement	0.232	0.232
	Nipple Diameter	1.19	1.19
	Bone Quality	0.13	0.13
	Anterior Insertion	0.099	0.099
	Median Suspensor Ligament	0.863	0.863
	Mobility	-0.067	-0.067
	Body Depth	0.14	0.14
	Udder Depth	0.054	0.054
	Rear Legs Side View	0.039	0.039
	Rear Legs Rear View	0.084	0.084
AAGAAATCGAGAAACCAA	Stature (Height to withers)	0.257	0.257
	Rump Width	-0.092	-0.092
	Rear Insertion Height	-0.03	-0.03
	Rump Angle	-0.092	-0.092
	Angulosity	-0.009	-0.009
	Chest Width	-0.506	-0.506
	Udder Width	-0.045	-0.045
	Nipple Placement	0.103	0.103
	Nipple Diameter	-0.1	-0.1
	Bone Quality	0.118	0.118
	Anterior Insertion	-0.055	-0.055
	Median Suspensor Ligament	0.312	0.312
	Mobility	0.148	0.148
	Body Depth	-0.06	-0.06
	Udder Depth	0.008	0.008
	Rear Legs Side View	-0.022	-0.022
	Rear Legs Rear View	0.076	0.076
AAGAAATCGAGAGACCAA	Stature (Height to withers)	-0.751	1.636
	Rump Width	-0.241	0.588
	Rear Insertion Height	-0.539	0.204
	Rump Angle	-0.241	0.588
	Angulosity	-0.274	0.319
	Chest Width	-0.05	1.067
	Udder Width	-0.036	0.12
	Nipple Placement	-0.318	0.288
	Nipple Diameter	-0.428	0.204
	Bone Quality	-0.71	0.321
	Anterior Insertion	-0.367	0.278
	Median Suspensor Ligament	0.03	0.566
	Mobility	-0.082	0.121
	Body Depth	-0.092	0.23
	Udder Depth	-0.467	0.214
	Rear Legs Side View	-0.143	0.016
	Rear Legs Rear View	-0.254	0.201
AAGAAATCGAGAGGCCGA	Stature (Height to withers)	0.285	0.841
	Rump Width	-0.031	0.252
	Rear Insertion Height	-0.076	0.064
	Rump Angle	-0.031	0.252
	Angulosity	-0.181	-0.119
	Chest Width	-0.031	0.161
	Udder Width	0.005	0.018
	Nipple Placement	0.086	0.122
	Nipple Diameter	-0.024	0.642
	Bone Quality	0.091	0.12
	Anterior Insertion	-0.221	-0.119
	Median Suspensor Ligament	-0.07	0.5
	Mobility	-0.036	0.004
	Body Depth	-0.07	0.155
	Udder Depth	-0.178	0.084
	Rear Legs Side View	-0.045	0.054
	Rear Legs Rear View	-0.007	0.146
AAGGAATTAAAAGACCAA	Stature (Height to withers)	-1.027	1.102
	Rump Width	-0.153	0.51
	Rear Insertion Height	-0.214	0.026
	Rump Angle	-0.153	0.51
	Angulosity	0.083	0.312
	Chest Width	-0.325	0.779
	Udder Width	-0.068	0.148
	Nipple Placement	-0.013	0.567
	Nipple Diameter	-0.37	0.042
	Bone Quality	-0.252	0.192
	Anterior Insertion	-0.066	-0.011
	Median Suspensor Ligament	-1.06	0.386
	Mobility	-0.073	0.071
	Body Depth	-0.173	0.142
	Udder Depth	-0.074	0.097
	Rear Legs Side View	-0.045	0.039
	Rear Legs Rear View	-0.126	0.326
AAGGAATTAAAAGGCCAA	Stature (Height to withers)	-0.286	1.337
	Rump Width	-0.279	0.591
	Rear Insertion Height	-0.473	0.229
	Rump Angle	-0.279	0.591
	Angulosity	-0.636	0.692
	Chest Width	-0.51	0.856
	Udder Width	-0.24	0.229
	Nipple Placement	-0.363	0.125
	Nipple Diameter	-1.424	1.105
	Bone Quality	-0.551	0.22
	Anterior Insertion	-0.282	0.157
	Median Suspensor Ligament	-0.659	0.843
	Mobility	-0.281	0.105
	Body Depth	-0.314	0.145
	Udder Depth	-0.245	0.695
	Rear Legs Side View	-0.162	0.223
	Rear Legs Rear View	-0.661	0.056
GAGAAATCGAGAAAGCAA	Stature (Height to withers)	-0.221	1.213
	Rump Width	-0.238	0.388
	Rear Insertion Height	-0.696	0.572
	Rump Angle	-0.238	0.388
	Angulosity	-0.589	0.585
	Chest Width	-0.288	0.44
	Udder Width	-0.246	0.088
	Nipple Placement	-0.472	0.571
	Nipple Diameter	-0.816	0.864
	Bone Quality	-0.692	0.278
	Anterior Insertion	-0.253	0.129
	Median Suspensor Ligament	-0.471	0.679
	Mobility	-0.235	0.038
	Body Depth	-0.084	0.192
	Udder Depth	-0.673	1.161
	Rear Legs Side View	-0.073	0.051
	Rear Legs Rear View	-0.585	0.132
GAGAAATCGAGAGAGCGA	Stature (Height to withers)	-0.517	0.309
	Rump Width	-0.491	0.172
	Rear Insertion Height	-0.247	0.369
	Rump Angle	-0.491	0.172
	Angulosity	-0.388	0.374
	Chest Width	-0.587	0.207
	Udder Width	-0.11	0.123
	Nipple Placement	-0.159	0.296
	Nipple Diameter	-0.574	0.308
	Bone Quality	-0.193	0.225
	Anterior Insertion	-0.195	0.345
	Median Suspensor Ligament	-0.457	0.556
	Mobility	-0.11	0.067
	Body Depth	-0.151	0.098
	Udder Depth	-0.416	0.713
	Rear Legs Side View	-0.208	0.152
	Rear Legs Rear View	-0.155	0.198
GAGAAATCGAGAGGCCGA	Stature (Height to withers)	0.135	0.135
	Rump Width	0.042	0.042
	Rear Insertion Height	0.053	0.053
	Rump Angle	0.042	0.042
	Angulosity	-0.048	-0.048
	Chest Width	0.008	0.008
	Udder Width	-0.036	-0.036
	Nipple Placement	0.032	0.032
	Nipple Diameter	0.017	0.017
	Bone Quality	0.102	0.102
	Anterior Insertion	-0.118	-0.118
	Median Suspensor Ligament	-0.005	-0.005
	Mobility	-0.025	-0.025
	Body Depth	-0.025	-0.025
	Udder Depth	0.187	0.187
	Rear Legs Side View	-0.049	-0.049
	Rear Legs Rear View	-0.002	-0.002
GAGAAATTGAGAAAGCAA	Stature (Height to withers)	0.043	0.043
	Rump Width	0.085	0.085
	Rear Insertion Height	-0.132	-0.132
	Rump Angle	0.085	0.085
	Angulosity	0.015	0.015
	Chest Width	-0.016	-0.016
	Udder Width	0.013	0.013
	Nipple Placement	-0.007	-0.007
	Nipple Diameter	0.066	0.066
	Bone Quality	-0.074	-0.074
	Anterior Insertion	0.04	0.04
	Median Suspensor Ligament	-0.013	-0.013
	Mobility	-0.015	-0.015
	Body Depth	-0.053	-0.053
	Udder Depth	0.156	0.156
	Rear Legs Side View	-0.026	-0.026
	Rear Legs Rear View	-0.104	-0.104
GAGGAATTAAAAAAGCAA	Stature (Height to withers)	-0.965	0.036
	Rump Width	-0.46	0.021
	Rear Insertion Height	-0.029	0.176
	Rump Angle	-0.46	0.021
	Angulosity	-0.285	0.195
	Chest Width	-0.246	0.217
	Udder Width	-0.067	0.057
	Nipple Placement	-0.025	0.207
	Nipple Diameter	0	0.86
	Bone Quality	-0.096	0.283
	Anterior Insertion	-0.048	0.067
	Median Suspensor Ligament	-0.164	0.574
	Mobility	-0.123	0.008
	Body Depth	-0.15	0.07
	Udder Depth	-0.063	0.316
	Rear Legs Side View	-0.037	0
	Rear Legs Rear View	-0.029	0.292
GAGGAATTAAAAGAGCAA	Stature (Height to withers)	-0.935	2.275
	Rump Width	-0.358	0.511
	Rear Insertion Height	-0.801	0.614
	Rump Angle	-0.358	0.511
	Angulosity	-0.333	0.683
	Chest Width	-0.518	0.911
	Udder Width	-0.176	0.251
	Nipple Placement	-0.504	0.513
	Nipple Diameter	-1.079	0.778
	Bone Quality	-0.455	0.333
	Anterior Insertion	-0.29	0.684
	Median Suspensor Ligament	-0.421	0.636
	Mobility	-0.184	0.125
	Body Depth	-0.186	0.227
	Udder Depth	-0.327	1.258
	Rear Legs Side View	-0.103	0.164
	Rear Legs Rear View	-0.371	0.194
GAGGAATTGGAAGAGCAA	Stature (Height to withers)	-0.176	-0.176
	Rump Width	-0.031	-0.031
	Rear Insertion Height	0.57	0.57
	Rump Angle	-0.031	-0.031
	Angulosity	0.424	0.424
	Chest Width	0.206	0.206
	Udder Width	0.023	0.023
	Nipple Placement	-0.092	-0.092
	Nipple Diameter	1.164	1.164
	Bone Quality	-0.105	-0.105
	Anterior Insertion	-0.089	-0.089
	Median Suspensor Ligament	0.136	0.136
	Mobility	-0.005	-0.005
	Body Depth	0.002	0.002
	Udder Depth	0.396	0.396
	Rear Legs Side View	0.071	0.071
	Rear Legs Rear View	0.1	0.1
GGGGAATTAAAAAAGGAA	Stature (Height to withers)	-0.962	1.05
	Rump Width	-0.41	0.595
	Rear Insertion Height	-0.417	0.439
	Rump Angle	-0.41	0.595
	Angulosity	-0.425	0.805
	Chest Width	-0.676	0.62
	Udder Width	-0.184	0.11
	Nipple Placement	-0.5	0.309
	Nipple Diameter	-0.942	0.973
	Bone Quality	-0.335	0.454
	Anterior Insertion	-0.483	0.394
	Median Suspensor Ligament	-0.729	0.406
	Mobility	-0.151	0.18
	Body Depth	-0.283	0.125
	Udder Depth	-0.473	0.95
	Rear Legs Side View	-0.231	0.225
	Rear Legs Rear View	-0.222	0.384
GGGGAATTGGGGGAGGGA	Stature (Height to withers)	1.306	1.306
	Rump Width	0.478	0.478
	Rear Insertion Height	-0.596	-0.596
	Rump Angle	0.478	0.478
	Angulosity	0.069	0.069
	Chest Width	0.252	0.252
	Udder Width	-0.071	-0.071
	Nipple Placement	0.086	0.086
	Nipple Diameter	0.037	0.037
	Bone Quality	-0.282	-0.282
	Anterior Insertion	-0.306	-0.306
	Median Suspensor Ligament	0.407	0.407
	Mobility	-0.093	-0.093
	Body Depth	-0.069	-0.069
	Udder Depth	0	0
	Rear Legs Side View	0.009	0.009
	Rear Legs Rear View	-0.059	-0.059

## Sheet: β Casein
β Casein	Zoometric/Linear Appraisal Trait PBV	Minimum	Maximum
GAAACCCC	Stature (Height to withers)	-0.286	0.292
	Rump Width	-0.279	-0.176
	Rear Insertion Height	-0.024	0.229
	Rump Angle	-0.279	-0.176
	Angulosity	-0.636	0.136
	Chest Width	-0.47	-0.441
	Udder Width	-0.012	0.061
	Nipple Placement	-0.186	0.091
	Nipple Diameter	-1.424	0.32
	Bone Quality	-0.204	-0.079
	Anterior Insertion	-0.245	-0.095
	Median Suspensor Ligament	-0.659	0.092
	Mobility	-0.081	-0.01
	Body Depth	-0.314	0.038
	Udder Depth	0.092	0.456
	Rear Legs Side View	-0.001	0.223
	Rear Legs Rear View	-0.128	0.04
GAAATCTC	Stature (Height to withers)	0.135	0.135
	Rump Width	0.042	0.042
	Rear Insertion Height	0.053	0.053
	Rump Angle	0.042	0.042
	Angulosity	-0.048	-0.048
	Chest Width	0.008	0.008
	Udder Width	-0.036	-0.036
	Nipple Placement	0.032	0.032
	Nipple Diameter	0.017	0.017
	Bone Quality	0.102	0.102
	Anterior Insertion	-0.118	-0.118
	Median Suspensor Ligament	-0.005	-0.005
	Mobility	-0.025	-0.025
	Body Depth	-0.025	-0.025
	Udder Depth	0.187	0.187
	Rear Legs Side View	-0.049	-0.049
	Rear Legs Rear View	-0.002	-0.002
GAGACCCC	Stature (Height to withers)	-0.177	0.841
	Rump Width	-0.031	0.426
	Rear Insertion Height	-0.337	0.064
	Rump Angle	-0.031	0.426
	Angulosity	-0.181	0.318
	Chest Width	-0.031	0.381
	Udder Width	-0.068	0.057
	Nipple Placement	-0.163	0.167
	Nipple Diameter	-0.571	0.642
	Bone Quality	-0.455	0.192
	Anterior Insertion	-0.221	0.083
	Median Suspensor Ligament	-0.07	0.5
	Mobility	-0.075	0.071
	Body Depth	-0.07	0.155
	Udder Depth	-0.327	0.13
	Rear Legs Side View	-0.07	0.054
	Rear Legs Rear View	-0.333	0.146
GGAACCCC	Stature (Height to withers)	-0.004	1.337
	Rump Width	0	0.591
	Rear Insertion Height	-0.473	0.093
	Rump Angle	0	0.591
	Angulosity	-0.323	0.692
	Chest Width	-0.51	0.856
	Udder Width	-0.24	0.229
	Nipple Placement	-0.363	0.096
	Nipple Diameter	-0.423	1.105
	Bone Quality	-0.551	0.22
	Anterior Insertion	-0.282	0.157
	Median Suspensor Ligament	-0.31	0.843
	Mobility	-0.281	0.105
	Body Depth	-0.013	0.145
	Udder Depth	-0.245	0.695
	Rear Legs Side View	-0.162	0.059
	Rear Legs Rear View	-0.661	0.056
GGAACCTC	Stature (Height to withers)	-0.751	1.636
	Rump Width	-0.241	0.588
	Rear Insertion Height	-0.539	0.132
	Rump Angle	-0.241	0.588
	Angulosity	-0.274	0.319
	Chest Width	-0.05	1.067
	Udder Width	-0.036	0.102
	Nipple Placement	-0.318	0.278
	Nipple Diameter	-0.428	0.093
	Bone Quality	-0.71	0.145
	Anterior Insertion	-0.367	0.21
	Median Suspensor Ligament	-0.049	0.566
	Mobility	-0.082	0.121
	Body Depth	-0.092	0.23
	Udder Depth	-0.146	0.132
	Rear Legs Side View	-0.083	0.044
	Rear Legs Rear View	-0.254	-0.032
GGAACCTT	Stature (Height to withers)	-0.48	-0.48
	Rump Width	-0.161	-0.161
	Rear Insertion Height	0.07	0.07
	Rump Angle	-0.161	-0.161
	Angulosity	-0.029	-0.029
	Chest Width	-0.428	-0.428
	Udder Width	0.108	0.108
	Nipple Placement	0.231	0.231
	Nipple Diameter	0.888	0.888
	Bone Quality	0.286	0.286
	Anterior Insertion	0.156	0.156
	Median Suspensor Ligament	0.119	0.119
	Mobility	0.013	0.013
	Body Depth	-0.411	-0.411
	Udder Depth	-0.268	-0.268
	Rear Legs Side View	0.129	0.129
	Rear Legs Rear View	0.152	0.152
GGAATCCC	Stature (Height to withers)	0.392	0.392
	Rump Width	-0.041	-0.041
	Rear Insertion Height	0.079	0.079
	Rump Angle	-0.041	-0.041
	Angulosity	0.076	0.076
	Chest Width	-0.047	-0.047
	Udder Width	0.034	0.034
	Nipple Placement	0.232	0.232
	Nipple Diameter	1.19	1.19
	Bone Quality	0.13	0.13
	Anterior Insertion	0.099	0.099
	Median Suspensor Ligament	0.863	0.863
	Mobility	-0.067	-0.067
	Body Depth	0.14	0.14
	Udder Depth	0.054	0.054
	Rear Legs Side View	0.039	0.039
	Rear Legs Rear View	0.084	0.084
GGAATCTC	Stature (Height to withers)	-1.027	1.102
	Rump Width	-0.153	0.51
	Rear Insertion Height	-0.214	0.204
	Rump Angle	-0.153	0.51
	Angulosity	-0.101	0.312
	Chest Width	-0.325	0.779
	Udder Width	-0.068	0.148
	Nipple Placement	-0.013	0.567
	Nipple Diameter	-0.37	0.204
	Bone Quality	-0.252	0.321
	Anterior Insertion	-0.12	0.278
	Median Suspensor Ligament	-1.06	0.386
	Mobility	-0.073	0.096
	Body Depth	-0.173	0.142
	Udder Depth	-0.467	0.214
	Rear Legs Side View	-0.143	0.039
	Rear Legs Rear View	-0.126	0.326
GGAATTTT	Stature (Height to withers)	0.257	0.257
	Rump Width	-0.092	-0.092
	Rear Insertion Height	-0.03	-0.03
	Rump Angle	-0.092	-0.092
	Angulosity	-0.009	-0.009
	Chest Width	-0.506	-0.506
	Udder Width	-0.045	-0.045
	Nipple Placement	0.103	0.103
	Nipple Diameter	-0.1	-0.1
	Bone Quality	0.118	0.118
	Anterior Insertion	-0.055	-0.055
	Median Suspensor Ligament	0.312	0.312
	Mobility	0.148	0.148
	Body Depth	-0.06	-0.06
	Udder Depth	0.008	0.008
	Rear Legs Side View	-0.022	-0.022
	Rear Legs Rear View	0.076	0.076
GGGACCCC	Stature (Height to withers)	-0.935	2.275
	Rump Width	-0.358	0.511
	Rear Insertion Height	-0.801	0.614
	Rump Angle	-0.358	0.511
	Angulosity	-0.333	0.683
	Chest Width	-0.518	0.911
	Udder Width	-0.176	0.251
	Nipple Placement	-0.504	0.571
	Nipple Diameter	-1.079	1.164
	Bone Quality	-0.404	0.333
	Anterior Insertion	-0.29	0.684
	Median Suspensor Ligament	-0.421	0.679
	Mobility	-0.184	0.125
	Body Depth	-0.186	0.227
	Udder Depth	-0.164	1.258
	Rear Legs Side View	-0.103	0.164
	Rear Legs Rear View	-0.371	0.194
GGGACCTC	Stature (Height to withers)	-0.207	1.213
	Rump Width	-0.05	0.388
	Rear Insertion Height	-0.696	0.018
	Rump Angle	-0.05	0.388
	Angulosity	-0.589	0.585
	Chest Width	-0.288	0.44
	Udder Width	-0.192	0.073
	Nipple Placement	-0.472	0.305
	Nipple Diameter	-0.816	0.36
	Bone Quality	-0.692	0.278
	Anterior Insertion	-0.219	0.042
	Median Suspensor Ligament	-0.471	0.159
	Mobility	-0.235	0.038
	Body Depth	-0.084	0.132
	Udder Depth	-0.673	1.161
	Rear Legs Side View	-0.073	0.045
	Rear Legs Rear View	-0.585	0.105
GGGATCCC	Stature (Height to withers)	-0.517	-0.189
	Rump Width	-0.253	-0.238
	Rear Insertion Height	0.151	0.572
	Rump Angle	-0.253	-0.238
	Angulosity	-0.226	0.081
	Chest Width	-0.259	-0.201
	Udder Width	-0.246	-0.056
	Nipple Placement	-0.173	-0.129
	Nipple Diameter	-0.422	-0.078
	Bone Quality	-0.406	0.194
	Anterior Insertion	-0.089	0.129
	Median Suspensor Ligament	-0.147	-0.139
	Mobility	-0.014	0.003
	Body Depth	-0.115	-0.046
	Udder Depth	-0.227	0.193
	Rear Legs Side View	-0.208	0.051
	Rear Legs Rear View	-0.144	0.198
GGGATCTC	Stature (Height to withers)	-0.965	0.309
	Rump Width	-0.491	0.172
	Rear Insertion Height	-0.203	0.369
	Rump Angle	-0.491	0.172
	Angulosity	-0.388	0.374
	Chest Width	-0.587	0.217
	Udder Width	-0.11	0.123
	Nipple Placement	-0.159	0.267
	Nipple Diameter	-0.574	0.86
	Bone Quality	-0.193	0.283
	Anterior Insertion	-0.195	0.345
	Median Suspensor Ligament	-0.457	0.574
	Mobility	-0.123	0.067
	Body Depth	-0.151	0.098
	Udder Depth	-0.416	0.713
	Rear Legs Side View	-0.112	0.152
	Rear Legs Rear View	-0.155	0.292
GGGGCCCC	Stature (Height to withers)	-0.962	1.05
	Rump Width	-0.41	0.595
	Rear Insertion Height	-0.417	0.439
	Rump Angle	-0.41	0.595
	Angulosity	-0.425	0.805
	Chest Width	-0.676	0.62
	Udder Width	-0.184	0.11
	Nipple Placement	-0.5	0.309
	Nipple Diameter	-0.942	0.973
	Bone Quality	-0.335	0.454
	Anterior Insertion	-0.483	0.394
	Median Suspensor Ligament	-0.729	0.482
	Mobility	-0.151	0.18
	Body Depth	-0.283	0.125
	Udder Depth	-0.473	0.95
	Rear Legs Side View	-0.231	0.225
	Rear Legs Rear View	-0.222	0.384
GGGGTTTT	Stature (Height to withers)	1.306	1.306
	Rump Width	0.478	0.478
	Rear Insertion Height	-0.596	-0.596
	Rump Angle	0.478	0.478
	Angulosity	0.069	0.069
	Chest Width	0.252	0.252
	Udder Width	-0.071	-0.071
	Nipple Placement	0.086	0.086
	Nipple Diameter	0.037	0.037
	Bone Quality	-0.282	-0.282
	Anterior Insertion	-0.306	-0.306
	Median Suspensor Ligament	0.407	0.407
	Mobility	-0.093	-0.093
	Body Depth	-0.069	-0.069
	Udder Depth	0	0
	Rear Legs Side View	0.009	0.009
	Rear Legs Rear View	-0.059	-0.059

## Sheet: κ Casein
κ Casein	Zoometric/Linear Appraisal Trait PBV	Minimum	Maximum
GGCCTTAA.-.-GGGGTT	Stature (Height to withers)	-0.196	0.373
	Rump Width	0.031	0.156
	Rear Insertion Height	-0.216	0.614
	Rump Angle	0.031	0.156
	Angulosity	-0.589	0.683
	Chest Width	-0.288	0.799
	Udder Width	-0.08	0.22
	Nipple Placement	-0.472	0.059
	Nipple Diameter	-0.358	0.36
	Bone Quality	-0.266	0.164
	Anterior Insertion	-0.219	0.684
	Median Suspensor Ligament	-0.191	-0.138
	Mobility	-0.029	0.038
	Body Depth	-0.084	0.227
	Udder Depth	-0.151	1.161
	Rear Legs Side View	-0.011	0.037
	Rear Legs Rear View	-0.091	0.194
GGTCTTAA.-AATCGGGGTC	Stature (Height to withers)	-0.79	-0.79
	Rump Width	-0.097	-0.097
	Rear Insertion Height	0.386	0.386
	Rump Angle	-0.097	-0.097
	Angulosity	-0.157	-0.157
	Chest Width	-0.287	-0.287
	Udder Width	-0.022	-0.022
	Nipple Placement	0.113	0.113
	Nipple Diameter	-0.631	-0.631
	Bone Quality	0.108	0.108
	Anterior Insertion	0.364	0.364
	Median Suspensor Ligament	-0.032	-0.032
	Mobility	0.082	0.082
	Body Depth	-0.149	-0.149
	Udder Depth	-0.337	-0.337
	Rear Legs Side View	-0.017	-0.017
	Rear Legs Rear View	0.143	0.143
TGCCTCAA.-.-GGGGTC	Stature (Height to withers)	0.325	0.325
	Rump Width	-0.065	-0.065
	Rear Insertion Height	0.152	0.152
	Rump Angle	-0.065	-0.065
	Angulosity	0.042	0.042
	Chest Width	0.153	0.153
	Udder Width	0.054	0.054
	Nipple Placement	0.1	0.1
	Nipple Diameter	0.354	0.354
	Bone Quality	0.007	0.007
	Anterior Insertion	-0.056	-0.056
	Median Suspensor Ligament	-0.074	-0.074
	Mobility	0.017	0.017
	Body Depth	0.107	0.107
	Udder Depth	0.119	0.119
	Rear Legs Side View	-0.042	-0.042
	Rear Legs Rear View	-0.1	-0.1
TGCCTCAA.-.-GGTGTC	Stature (Height to withers)	-0.287	1.102
	Rump Width	-0.279	0.51
	Rear Insertion Height	-0.214	0.229
	Rump Angle	-0.279	0.51
	Angulosity	-0.636	0.692
	Chest Width	-0.47	0.779
	Udder Width	-0.11	0.229
	Nipple Placement	-0.128	0.513
	Nipple Diameter	-0.489	1.105
	Bone Quality	-0.252	0.262
	Anterior Insertion	-0.245	0.345
	Median Suspensor Ligament	-0.659	0.466
	Mobility	-0.073	0.041
	Body Depth	-0.314	0.142
	Udder Depth	-0.416	0.826
	Rear Legs Side View	-0.162	0.152
	Rear Legs Rear View	-0.126	0.088
TGCCTTAA.-.-GGGGTC	Stature (Height to withers)	0	0
	Rump Width	0	0
	Rear Insertion Height	0	0
	Rump Angle	0	0
	Angulosity	0	0
	Chest Width	0	0
	Udder Width	0	0
	Nipple Placement	0	0
	Nipple Diameter	0	0
	Bone Quality	0	0
	Anterior Insertion	0	0
	Median Suspensor Ligament	0	0
	Mobility	0	0
	Body Depth	0	0
	Udder Depth	0	0
	Rear Legs Side View	0	0
	Rear Legs Rear View	0	0
TGTCTCTA.-AATCGATGCC	Stature (Height to withers)	-0.137	-0.137
	Rump Width	0.119	0.119
	Rear Insertion Height	-0.003	-0.003
	Rump Angle	0.119	0.119
	Angulosity	0.083	0.083
	Chest Width	-0.011	-0.011
	Udder Width	-0.068	-0.068
	Nipple Placement	0.003	0.003
	Nipple Diameter	0.042	0.042
	Bone Quality	0.192	0.192
	Anterior Insertion	-0.041	-0.041
	Median Suspensor Ligament	0.022	0.022
	Mobility	0.071	0.071
	Body Depth	0.105	0.105
	Udder Depth	-0.074	-0.074
	Rear Legs Side View	0.015	0.015
	Rear Legs Rear View	0.065	0.065
TGTCTTTA.-AATCGAGGTC	Stature (Height to withers)	-0.321	1.213
	Rump Width	-0.05	0.595
	Rear Insertion Height	-0.696	0.257
	Rump Angle	-0.05	0.595
	Angulosity	-0.333	0.805
	Chest Width	-0.518	0.556
	Udder Width	-0.192	0.107
	Nipple Placement	-0.504	0.305
	Nipple Diameter	-1.079	0.973
	Bone Quality	-0.692	0.278
	Anterior Insertion	-0.248	0.067
	Median Suspensor Ligament	-0.484	0.636
	Mobility	-0.235	0.076
	Body Depth	-0.049	0.132
	Udder Depth	-0.673	0.493
	Rear Legs Side View	-0.231	0.089
	Rear Legs Rear View	-0.585	0.384
TGTCTTTA.-AATCGATGTC	Stature (Height to withers)	-0.004	-0.004
	Rump Width	0.185	0.185
	Rear Insertion Height	-0.155	-0.155
	Rump Angle	0.185	0.185
	Angulosity	0.145	0.145
	Chest Width	0.116	0.116
	Udder Width	0.09	0.09
	Nipple Placement	-0.178	-0.178
	Nipple Diameter	0.475	0.475
	Bone Quality	0.206	0.206
	Anterior Insertion	-0.162	-0.162
	Median Suspensor Ligament	0.273	0.273
	Mobility	0.079	0.079
	Body Depth	0.145	0.145
	Udder Depth	0.031	0.031
	Rear Legs Side View	-0.002	-0.002
	Rear Legs Rear View	-0.06	-0.06
TGTCTTTA.-AATCGGGGTC	Stature (Height to withers)	0.339	0.679
	Rump Width	-0.046	0.242
	Rear Insertion Height	-0.402	0.002
	Rump Angle	-0.046	0.242
	Angulosity	0.144	0.355
	Chest Width	-0.306	0.24
	Udder Width	-0.111	0.22
	Nipple Placement	-0.151	0.087
	Nipple Diameter	-0.639	0.69
	Bone Quality	-0.362	0.309
	Anterior Insertion	-0.278	-0.181
	Median Suspensor Ligament	-0.421	0.283
	Mobility	-0.184	-0.075
	Body Depth	-0.08	0.1
	Udder Depth	0.117	1.258
	Rear Legs Side View	-0.049	0.164
	Rear Legs Rear View	-0.347	-0.119
TTCCCCAA.-.-GGTTCC	Stature (Height to withers)	-0.517	0.309
	Rump Width	-0.491	0.227
	Rear Insertion Height	-0.417	0.57
	Rump Angle	-0.491	0.227
	Angulosity	-0.267	0.424
	Chest Width	-0.587	0.358
	Udder Width	-0.136	0.123
	Nipple Placement	-0.5	0.296
	Nipple Diameter	-0.541	1.164
	Bone Quality	-0.237	0.194
	Anterior Insertion	-0.483	0.394
	Median Suspensor Ligament	-0.482	0.482
	Mobility	-0.151	0.079
	Body Depth	-0.283	0.122
	Udder Depth	-0.473	0.95
	Rear Legs Side View	-0.208	0.071
	Rear Legs Rear View	-0.122	0.233
TTCCCCAA.-.-GGTTTC	Stature (Height to withers)	0.257	0.257
	Rump Width	-0.092	-0.092
	Rear Insertion Height	-0.03	-0.03
	Rump Angle	-0.092	-0.092
	Angulosity	-0.009	-0.009
	Chest Width	-0.506	-0.506
	Udder Width	-0.045	-0.045
	Nipple Placement	0.103	0.103
	Nipple Diameter	-0.1	-0.1
	Bone Quality	0.118	0.118
	Anterior Insertion	-0.055	-0.055
	Median Suspensor Ligament	0.312	0.312
	Mobility	0.148	0.148
	Body Depth	-0.06	-0.06
	Udder Depth	0.008	0.008
	Rear Legs Side View	-0.022	-0.022
	Rear Legs Rear View	0.076	0.076
TTCCTCAA.-.-GGTGTC	Stature (Height to withers)	-1.027	0
	Rump Width	-0.153	0
	Rear Insertion Height	-0.149	0.225
	Rump Angle	-0.153	0
	Angulosity	0	0.266
	Chest Width	-0.325	0.108
	Udder Width	0	0.148
	Nipple Placement	0	0.567
	Nipple Diameter	-0.574	0.041
	Bone Quality	-0.094	0.082
	Anterior Insertion	-0.195	0.078
	Median Suspensor Ligament	-1.06	0.294
	Mobility	-0.085	0.165
	Body Depth	-0.173	0.125
	Udder Depth	0	0.452
	Rear Legs Side View	-0.124	0.039
	Rear Legs Rear View	-0.067	0.326
TTTCTCAA.-AATCGGGGCC	Stature (Height to withers)	0.422	0.422
	Rump Width	0.32	0.32
	Rear Insertion Height	-0.404	-0.404
	Rump Angle	0.32	0.32
	Angulosity	0.236	0.236
	Chest Width	0.62	0.62
	Udder Width	0.055	0.055
	Nipple Placement	-0.385	-0.385
	Nipple Diameter	0.35	0.35
	Bone Quality	0.112	0.112
	Anterior Insertion	-0.348	-0.348
	Median Suspensor Ligament	-0.497	-0.497
	Mobility	0.045	0.045
	Body Depth	-0.276	-0.276
	Udder Depth	0.093	0.093
	Rear Legs Side View	-0.051	-0.051
	Rear Legs Rear View	-0.168	-0.168
TTTCTCAA.-AATCGGTGCC	Stature (Height to withers)	-0.2	-0.2
	Rump Width	-0.007	-0.007
	Rear Insertion Height	-0.125	-0.125
	Rump Angle	-0.007	-0.007
	Angulosity	-0.17	-0.17
	Chest Width	-0.109	-0.109
	Udder Width	-0.025	-0.025
	Nipple Placement	-0.002	-0.002
	Nipple Diameter	-0.604	-0.604
	Bone Quality	0.059	0.059
	Anterior Insertion	0.08	0.08
	Median Suspensor Ligament	-0.537	-0.537
	Mobility	0.007	0.007
	Body Depth	-0.068	-0.068
	Udder Depth	0.132	0.132
	Rear Legs Side View	0.009	0.009
	Rear Legs Rear View	0.133	0.133
TTTCTCTA.-AATCGAGGCC	Stature (Height to withers)	-0.48	-0.48
	Rump Width	-0.161	-0.161
	Rear Insertion Height	0.07	0.07
	Rump Angle	-0.161	-0.161
	Angulosity	-0.029	-0.029
	Chest Width	-0.428	-0.428
	Udder Width	0.108	0.108
	Nipple Placement	0.231	0.231
	Nipple Diameter	0.888	0.888
	Bone Quality	0.286	0.286
	Anterior Insertion	0.156	0.156
	Median Suspensor Ligament	0.119	0.119
	Mobility	0.013	0.013
	Body Depth	-0.411	-0.411
	Udder Depth	-0.268	-0.268
	Rear Legs Side View	0.129	0.129
	Rear Legs Rear View	0.152	0.152
TTTCTCTA.-AATCGAGGTC	Stature (Height to withers)	0.973	0.973
	Rump Width	0.359	0.359
	Rear Insertion Height	-0.368	-0.368
	Rump Angle	0.359	0.359
	Angulosity	0.385	0.385
	Chest Width	0.381	0.381
	Udder Width	0.053	0.053
	Nipple Placement	0.571	0.571
	Nipple Diameter	0.864	0.864
	Bone Quality	-0.185	-0.185
	Anterior Insertion	-0.253	-0.253
	Median Suspensor Ligament	0.679	0.679
	Mobility	-0.099	-0.099
	Body Depth	0.192	0.192
	Udder Depth	0.786	0.786
	Rear Legs Side View	-0.065	-0.065
	Rear Legs Rear View	-0.091	-0.091
TTTCTCTA.-AATCGATGCC	Stature (Height to withers)	-0.962	2.275
	Rump Width	-0.403	0.591
	Rear Insertion Height	-0.801	0.572
	Rump Angle	-0.403	0.591
	Angulosity	-0.425	0.373
	Chest Width	-0.676	1.067
	Udder Width	-0.246	0.251
	Nipple Placement	-0.428	0.288
	Nipple Diameter	-0.942	1.19
	Bone Quality	-0.71	0.454
	Anterior Insertion	-0.367	0.157
	Median Suspensor Ligament	-0.729	0.863
	Mobility	-0.161	0.18
	Body Depth	-0.153	0.23
	Udder Depth	-0.338	1.226
	Rear Legs Side View	-0.165	0.225
	Rear Legs Rear View	-0.333	0.201
TTTCTCTA.-AATCGATGTC	Stature (Height to withers)	-0.876	-0.876
	Rump Width	-0.358	-0.358
	Rear Insertion Height	0.286	0.286
	Rump Angle	-0.358	-0.358
	Angulosity	0.067	0.067
	Chest Width	-0.32	-0.32
	Udder Width	0.033	0.033
	Nipple Placement	0.382	0.382
	Nipple Diameter	-0.391	-0.391
	Bone Quality	0.269	0.269
	Anterior Insertion	0.022	0.022
	Median Suspensor Ligament	0.048	0.048
	Mobility	0.025	0.025
	Body Depth	-0.081	-0.081
	Udder Depth	0.252	0.252
	Rear Legs Side View	-0.088	-0.088
	Rear Legs Rear View	0.185	0.185
TTTCTCTA.-AATCGGTGCC	Stature (Height to withers)	-0.935	0.292
	Rump Width	-0.253	0.101
	Rear Insertion Height	-0.206	0.333
	Rump Angle	-0.253	0.101
	Angulosity	-0.149	0.136
	Chest Width	-0.441	0.177
	Udder Width	-0.066	0.061
	Nipple Placement	-0.186	0.392
	Nipple Diameter	-1.424	0.248
	Bone Quality	-0.204	0.216
	Anterior Insertion	-0.172	0.327
	Median Suspensor Ligament	-0.119	0.301
	Mobility	-0.083	0.125
	Body Depth	-0.069	0.064
	Udder Depth	-0.164	0.456
	Rear Legs Side View	-0.112	0.223
	Rear Legs Rear View	-0.155	0.139
TTTCTTTA.-.-GGTTTC	Stature (Height to withers)	1.306	1.306
	Rump Width	0.478	0.478
	Rear Insertion Height	-0.596	-0.596
	Rump Angle	0.478	0.478
	Angulosity	0.069	0.069
	Chest Width	0.252	0.252
	Udder Width	-0.071	-0.071
	Nipple Placement	0.086	0.086
	Nipple Diameter	0.037	0.037
	Bone Quality	-0.282	-0.282
	Anterior Insertion	-0.306	-0.306
	Median Suspensor Ligament	0.407	0.407
	Mobility	-0.093	-0.093
	Body Depth	-0.069	-0.069
	Udder Depth	0	0
	Rear Legs Side View	0.009	0.009
	Rear Legs Rear View	-0.059	-0.059
TTTCTTTA.-AATCGAGGTC	Stature (Height to withers)	-0.338	0.278
	Rump Width	0.031	0.087
	Rear Insertion Height	-0.318	-0.042
	Rump Angle	0.031	0.087
	Angulosity	-0.045	0.186
	Chest Width	-0.046	0.09
	Udder Width	-0.176	0.021
	Nipple Placement	-0.097	-0.081
	Nipple Diameter	-0.033	0.32
	Bone Quality	-0.199	0.179
	Anterior Insertion	-0.144	0.459
	Median Suspensor Ligament	0.149	0.203
	Mobility	-0.13	0.01
	Body Depth	0.024	0.103
	Udder Depth	0.068	0.262
	Rear Legs Side View	-0.031	0.052
	Rear Legs Rear View	-0.371	0.177
TTTCTTTA.-AATCGGGGTC	Stature (Height to withers)	1.074	1.074
	Rump Width	0.469	0.469
	Rear Insertion Height	-0.473	-0.473
	Rump Angle	0.469	0.469
	Angulosity	-0.076	-0.076
	Chest Width	0.271	0.271
	Udder Width	-0.24	-0.24
	Nipple Placement	-0.289	-0.289
	Nipple Diameter	-0.302	-0.302
	Bone Quality	-0.551	-0.551
	Anterior Insertion	-0.145	-0.145
	Median Suspensor Ligament	-0.009	-0.009
	Mobility	-0.281	-0.281
	Body Depth	0.097	0.097
	Udder Depth	-0.245	-0.245
	Rear Legs Side View	-0.046	-0.046
	Rear Legs Rear View	-0.661	-0.661
TTTCTTTTAATCAATCAAGGCC	Stature (Height to withers)	0.245	0.245
	Rump Width	0.163	0.163
	Rear Insertion Height	-0.106	-0.106
	Rump Angle	0.163	0.163
	Angulosity	0.013	0.013
	Chest Width	0.202	0.202
	Udder Width	0.013	0.013
	Nipple Placement	-0.02	-0.02
	Nipple Diameter	-0.214	-0.214
	Bone Quality	-0.042	-0.042
	Anterior Insertion	-0.107	-0.107
	Median Suspensor Ligament	-0.082	-0.082
	Mobility	-0.037	-0.037
	Body Depth	0.044	0.044
	Udder Depth	0.066	0.066
	Rear Legs Side View	0.006	0.006
	Rear Legs Rear View	-0.111	-0.111
TTTTTTTTAATCAATCAAGGCC	Stature (Height to withers)	-0.965	0.659
	Rump Width	-0.46	0.224
	Rear Insertion Height	-0.388	0.204
	Rump Angle	-0.46	0.224
	Angulosity	-0.277	0.243
	Chest Width	-0.246	0.299
	Udder Width	-0.038	0.12
	Nipple Placement	-0.234	0.278
	Nipple Diameter	-0.402	0.778
	Bone Quality	-0.35	0.283
	Anterior Insertion	-0.173	0.278
	Median Suspensor Ligament	-0.366	0.574
	Mobility	-0.123	0.121
	Body Depth	-0.186	0.105
	Udder Depth	-0.467	0.353
	Rear Legs Side View	-0.143	0.027
	Rear Legs Rear View	-0.222	0.292
TTTTTTTTAATCAATCGAGGCC	Stature (Height to withers)	-0.784	0.495
	Rump Width	-0.401	0.062
	Rear Insertion Height	-0.117	0.16
	Rump Angle	-0.401	0.062
	Angulosity	-0.323	0.128
	Chest Width	-0.152	0.067
	Udder Width	-0.064	0.069
	Nipple Placement	-0.209	0.216
	Nipple Diameter	-0.669	0.432
	Bone Quality	-0.173	-0.029
	Anterior Insertion	-0.234	0.346
	Median Suspensor Ligament	-0.267	0.843
	Mobility	-0.156	0.014
	Body Depth	-0.095	-0.003
	Udder Depth	-0.246	0.675
	Rear Legs Side View	-0.039	0.096
	Rear Legs Rear View	0.013	0.245
TTTTTTTTAATCAATCGGGGCC	Stature (Height to withers)	-0.171	0.061
	Rump Width	-0.129	0.062
	Rear Insertion Height	-0.206	0.309
	Rump Angle	-0.129	0.062
	Angulosity	-0.042	0.125
	Chest Width	-0.183	-0.125
	Udder Width	-0.035	0.03
	Nipple Placement	-0.169	0.392
	Nipple Diameter	-0.432	-0.325
	Bone Quality	0.074	0.245
	Anterior Insertion	-0.172	0.186
	Median Suspensor Ligament	0.301	0.496
	Mobility	0.016	0.043
	Body Depth	-0.005	0.082
	Udder Depth	0.155	0.57
	Rear Legs Side View	-0.055	-0.035
	Rear Legs Rear View	0.016	0.117
